# Supplementary material for: Structural and functional brain asymmetry in relation to heterogeneous causes of situs inversus totalis
Source: Brain Struct Funct. 2026 Mar 13;231(3):38. doi: 10.1007/s00429-026-03098-5 (PMC12987916; doi:10.1007/s00429-026-03098-5)
Supplement: Supplementary file 2 — Supplementary Material 2 [file 429_2026_3098_MOESM2_ESM.xlsx]

## Sheet: Contents
Supplementary tables
Wang et al. Structural and functional brain asymmetry in relation to heterogeneous causes of situs inversus totalis
Tables are in separate worksheets. Use tabs at bottom left to navigate between tables.
Table S1. Statistics of Mapping, Coverage and Depth
Table S2. Genes considered as candidates for causing situs inversus and their literature/database sources
Table S3. Genes affected by disruptive variants under recessive/X-linked models according to our criteria, that were input to gene set enrichment analysis
Table S4. Structural and functional brain aysmmetry in SIT individuals and controls
Table S5. Kinship between individuals

## Sheet: Table S1
Table S1. Statistics of Mapping, Coverage and Depth
Sample	Total	Duplicate	Mapped	Properly mapped	PE mapped	SE mapped	With mate mapped to a different chr	With mate mapped to a different chr ((mapQ>=5))	Average_sequencing_depth	Coverage	Coverage_at_least_4X	Coverage_at_least_10X	Coverage_at_least_20X
SIT043	759412900 (100%)	50624787 (7.37%)	686847793 (90.44%)	671631706 (88.44%)	685924948 (90.32%)	1845690 (0.24%)	11378820 (1.50%)	8937961 (1.18%)	34.49	98.99%	98.67%	98.07%	94.65%
SIT044	680502040 (100%)	57220173 (9.25%)	618667585 (90.91%)	608179222 (89.37%)	618184748 (90.84%)	965674 (0.14%)	7496352 (1.10%)	5416442 (0.80%)	31.14	99.70%	99.35%	98.03%	87.74%
SIT045	785454202 (100%)	52729837 (7.29%)	723366660 (92.10%)	707792132 (90.11%)	722569828 (91.99%)	1593664 (0.20%)	11759906 (1.50%)	9241337 (1.18%)	36.46	99.03%	98.71%	98.13%	95.49%
SIT046	713255628 (100%)	47463509 (6.77%)	700929618 (98.27%)	682798972 (95.73%)	700642648 (98.23%)	573940 (0.08%)	14858474 (2.08%)	12204966 (1.71%)	35.63	99.01%	98.71%	98.12%	95.07%
SIT047	661491258 (100%)	55512232 (8.56%)	648605435 (98.05%)	636522170 (96.23%)	648434602 (98.03%)	341666 (0.05%)	9175274 (1.39%)	6946021 (1.05%)	32.96	99.75%	99.43%	98.29%	90.33%
SIT048	676490864 (100%)	46154141 (7.91%)	583217387 (86.21%)	560374008 (82.84%)	581632636 (85.98%)	3169502 (0.47%)	18031406 (2.67%)	14524237 (2.15%)	29.21	99.74%	99.42%	97.96%	85.74%
SIT049	623133816 (100%)	26684310 (5.98%)	446384305 (71.64%)	436639126 (70.07%)	445044446 (71.42%)	2679718 (0.43%)	6438854 (1.03%)	4829199 (0.77%)	22.22	98.95%	98.43%	96.19%	63.02%
SIT050	606591976 (100%)	28555800 (5.01%)	569531557 (93.89%)	541387010 (89.25%)	568056912 (93.65%)	2949290 (0.49%)	23606718 (3.89%)	20726203 (3.42%)	28.84	99.02%	98.63%	97.69%	88.60%
SIT051	666428282 (100%)	50838198 (7.85%)	647733310 (97.19%)	633819310 (95.11%)	647478674 (97.16%)	509272 (0.08%)	10830644 (1.63%)	8500206 (1.28%)	32.89	98.99%	98.64%	97.85%	92.58%
SIT052	603758134 (100%)	36139319 (6.12%)	590733509 (97.84%)	580389314 (96.13%)	590579894 (97.82%)	307230 (0.05%)	8085190 (1.34%)	6208098 (1.03%)	30.02	98.96%	98.55%	97.62%	90.07%
SIT053	656644834 (100%)	27457316 (4.36%)	630220339 (95.98%)	614975504 (93.65%)	629768204 (95.91%)	904270 (0.14%)	12113208 (1.84%)	9916184 (1.51%)	32.05	99.03%	98.66%	97.87%	92.85%
SIT054	1096853778 (100%)	43040152 (4.62%)	931582347 (84.93%)	866467210 (79.00%)	924804744 (84.31%)	13555206 (1.24%)	52304106 (4.77%)	46049469 (4.20%)	46.93	99.79%	99.55%	99.11%	96.77%
SIT055	660970226 (100%)	42170107 (7.34%)	574182566 (86.87%)	560858242 (84.85%)	573309744 (86.74%)	1745644 (0.26%)	10032084 (1.52%)	7994538 (1.21%)	28.75	98.94%	98.53%	97.52%	87.04%
SIT056	720131598 (100%)	43476007 (6.43%)	676620288 (93.96%)	658409360 (91.43%)	675852250 (93.85%)	1536076 (0.21%)	14180198 (1.97%)	11324320 (1.57%)	34.21	99.02%	98.69%	97.97%	93.57%
SIT057	644845452 (100%)	42196482 (7.10%)	594128099 (92.13%)	586091562 (90.89%)	593863482 (92.09%)	529234 (0.08%)	5497460 (0.85%)	3845605 (0.60%)	30.02	98.96%	98.58%	97.64%	89.34%
SIT058	736618902 (100%)	56282631 (8.14%)	691686197 (93.90%)	675774156 (91.74%)	691225082 (93.84%)	922230 (0.13%)	12358888 (1.68%)	9439965 (1.28%)	34.97	99.74%	99.42%	98.50%	91.93%
SIT059	902779438 (100%)	46863241 (5.56%)	842319236 (93.30%)	759541730 (84.13%)	837522172 (92.77%)	9594128 (1.06%)	71327592 (7.90%)	63948802 (7.08%)	42.57	99.78%	99.53%	98.98%	95.51%
SIT060	672432042 (100%)	56657436 (9.10%)	622830289 (92.62%)	611494388 (90.94%)	622387490 (92.56%)	885598 (0.13%)	8363646 (1.24%)	6411814 (0.95%)	31.52	98.98%	98.62%	97.80%	91.79%
SIT061	729909272 (100%)	44297254 (6.46%)	685592714 (93.93%)	661285202 (90.60%)	684434248 (93.77%)	2316932 (0.32%)	19846180 (2.72%)	16583113 (2.27%)	34.68	99.74%	99.40%	98.50%	92.01%
SIT062	719648802 (100%)	50236873 (7.36%)	682605460 (94.85%)	668802776 (92.93%)	682175018 (94.79%)	860884 (0.12%)	10442114 (1.45%)	7880649 (1.10%)	34.59	98.98%	98.64%	97.96%	94.03%
SIT063	826667262 (100%)	57758506 (7.74%)	746333846 (90.28%)	728252180 (88.09%)	745307126 (90.16%)	2053440 (0.25%)	13869034 (1.68%)	11146014 (1.35%)	37.69	99.03%	98.72%	98.10%	95.49%
SIT064	934955676 (100%)	66398772 (7.38%)	899485800 (96.21%)	868478058 (92.89%)	898601306 (96.11%)	1768988 (0.19%)	25432390 (2.72%)	20674455 (2.21%)	45.62	99.04%	98.76%	98.26%	96.67%
SIT065	919242364 (100%)	73797976 (8.13%)	907664169 (98.74%)	891447736 (96.98%)	907490110 (98.72%)	348118 (0.04%)	11926294 (1.30%)	8815730 (0.96%)	46.17	99.01%	98.72%	98.19%	96.47%
SIT066	833676212 (100%)	54067772 (6.71%)	805710190 (96.65%)	781930950 (93.79%)	805125884 (96.58%)	1168612 (0.14%)	19409876 (2.33%)	15849382 (1.90%)	40.88	99.73%	99.44%	98.75%	94.39%
SIT067	855427236 (100%)	49728072 (6.46%)	770064765 (90.02%)	751934278 (87.90%)	769085244 (89.91%)	1959042 (0.23%)	13751056 (1.61%)	10553784 (1.23%)	38.91	99.01%	98.69%	98.08%	95.72%
SIT068	904798994 (100%)	62489907 (7.46%)	837299904 (92.54%)	817984434 (90.41%)	836416868 (92.44%)	1766072 (0.20%)	14715884 (1.63%)	11506612 (1.27%)	42.33	99.03%	98.74%	98.14%	95.96%
SIT069	911496096 (100%)	70142871 (7.85%)	893785200 (98.06%)	876985122 (96.21%)	893551946 (98.03%)	466508 (0.05%)	12885546 (1.41%)	9869706 (1.08%)	45.45	99.01%	98.71%	98.19%	96.57%
SIT070	1020981816 (100%)	68737571 (7.41%)	928136211 (90.91%)	901113968 (88.26%)	926454800 (90.74%)	3362822 (0.33%)	21003966 (2.06%)	17281849 (1.69%)	46.82	99.74%	99.48%	98.93%	96.14%
SIT071	1206761730 (100%)	38694094 (5.00%)	773237878 (64.08%)	756184794 (62.66%)	770686100 (63.86%)	5103556 (0.42%)	11106374 (0.92%)	8185896 (0.68%)	38.00	99.76%	99.46%	98.60%	93.15%
SIT072	759204858 (100%)	26690457 (5.26%)	507004898 (66.78%)	484321226 (63.79%)	501720344 (66.08%)	10569108 (1.39%)	14580924 (1.92%)	12120706 (1.60%)	25.14	99.71%	99.21%	96.27%	75.12%
SIT073	865594474 (100%)	53157595 (6.77%)	785220622 (90.71%)	755546966 (87.29%)	783392058 (90.50%)	3657128 (0.42%)	23556578 (2.72%)	19649483 (2.27%)	39.68	99.76%	99.47%	98.71%	93.81%
SIT074	842807778 (100%)	55508314 (7.80%)	711260901 (84.39%)	694532228 (82.41%)	709754548 (84.21%)	3012706 (0.36%)	12236968 (1.45%)	9545594 (1.13%)	35.39	99.00%	98.64%	97.82%	93.88%
SIT075	745691002 (100%)	56416545 (7.79%)	724158541 (97.11%)	707723142 (94.91%)	723828368 (97.07%)	660346 (0.09%)	12828228 (1.72%)	10115729 (1.36%)	36.77	99.00%	98.64%	97.86%	94.18%
SIT076	754008904 (100%)	79324253 (10.73%)	739470582 (98.07%)	725517714 (96.22%)	739286138 (98.05%)	368888 (0.05%)	10714394 (1.42%)	8370463 (1.11%)	37.59	99.01%	98.66%	97.83%	94.13%
SIT077	736716766 (100%)	42430457 (5.89%)	720822225 (97.84%)	694286012 (94.24%)	720346476 (97.78%)	951498 (0.13%)	22320530 (3.03%)	18954380 (2.57%)	36.62	98.99%	98.62%	97.88%	94.73%
SIT078	594600198 (100%)	58235358 (11.80%)	493628969 (83.02%)	480539978 (80.82%)	492321768 (82.80%)	2614402 (0.44%)	9390510 (1.58%)	7227896 (1.22%)	24.57	99.66%	99.17%	96.07%	70.42%
SIT079	805132714 (100%)	50520516 (8.37%)	603618785 (74.97%)	592372224 (73.57%)	602121904 (74.79%)	2993762 (0.37%)	7283568 (0.90%)	5323864 (0.66%)	29.74	99.69%	99.23%	97.26%	84.45%
SIT080	802040166 (100%)	35931243 (4.84%)	741672865 (92.47%)	717181934 (89.42%)	740427240 (92.32%)	2491250 (0.31%)	19692340 (2.46%)	16245876 (2.03%)	37.55	98.99%	98.65%	97.89%	94.57%
SIT081	829907054 (100%)	66699916 (8.46%)	788395568 (95.00%)	769083982 (92.67%)	787725352 (94.92%)	1340432 (0.16%)	15021168 (1.81%)	12279731 (1.48%)	39.95	99.05%	98.73%	98.06%	95.48%
SIT082	769252044 (100%)	63195349 (8.47%)	745835792 (96.96%)	730836408 (95.01%)	745528406 (96.92%)	614772 (0.08%)	11657178 (1.52%)	8977344 (1.17%)	37.85	99.02%	98.67%	97.92%	94.68%
SIT083	819666964 (100%)	63760042 (8.21%)	776811272 (94.77%)	763181492 (93.11%)	776381752 (94.72%)	859040 (0.10%)	10341672 (1.26%)	7952761 (0.97%)	39.31	99.72%	99.38%	98.49%	93.22%
SIT084	688326664 (100%)	81661017 (12.95%)	630544938 (91.61%)	611692494 (88.87%)	629764608 (91.49%)	1560660 (0.23%)	15222828 (2.21%)	12276985 (1.78%)	31.60	98.98%	98.62%	97.87%	89.94%
SIT085	795315622 (100%)	68114503 (9.10%)	748756523 (94.15%)	731364188 (91.96%)	748066714 (94.06%)	1379618 (0.17%)	13595010 (1.71%)	11122302 (1.40%)	37.89	99.04%	98.70%	97.95%	94.66%
SIT086	709345298 (100%)	66853602 (10.59%)	631272008 (88.99%)	619631454 (87.35%)	630602838 (88.90%)	1338340 (0.19%)	8507214 (1.20%)	6332112 (0.89%)	31.79	98.97%	98.56%	97.57%	91.04%
SIT087	733899578 (100%)	72287656 (10.01%)	721928715 (98.37%)	705887258 (96.18%)	721736556 (98.34%)	384318 (0.05%)	12607762 (1.72%)	9955820 (1.36%)	36.70	98.98%	98.62%	97.79%	93.91%
SIT088	734369470 (100%)	93559623 (13.09%)	714699515 (97.32%)	701764886 (95.56%)	714465854 (97.29%)	467322 (0.06%)	9559128 (1.30%)	7143820 (0.97%)	36.28	99.73%	99.42%	98.55%	92.41%

## Sheet: Table S2
Table S2. Genes considered as candidates for causing situs inversus and their literature/database sources. See reference list of the main manuscript for the full literature citations.
Combined list	Postema et al. 2019	Perrot & Rickert-Sperling (2024) Human Genetics of Defects of Situs	Szenker-Ravi, E. et al. 2025 AJHG	Raidt, J., 2024. European Respiratory Journal.	Sha, Z. et al 2021 NatureHumanBehavior	Cuellar-Partida, G., et al. 2021 NatureHumanBehavior	Mouse Genome Database (2025) situs inversus	MGD2025--Kartagener	MGD2025--ciliary dyskinesia	MGD2025--primary ciliary dyskinesia	MGD2025--heterotaxy | heterotaxia | situs ambiguus	MGD2025--left-right	MGD2025--asymmetry	ClinVar--situs inversus	ClinVar--heterotaxy | heterotaxia | situs ambiguus	ClinVar--PCD | ciliary dyskinesia | Kartagener	ClinVar -- left-right |asymmetry | laterality
ABT1	ACVR2B	NKX2-5	DAND5	CCDC103	AL356458.1	ST3GAL3	Arl2bp	Dnah5	Dpcd	Brwd1	Acvr2b	Lefty2	Daq1	ARL2BP	ACVR2B	BRWD1
ACVR1	AK7	GATA4	PKD1L1	CCDC39	MAPRE3	VANGL2	Ccdc103	Dnah11	Cfap221	Cfap74	Cfap45	lra3b	Daq2	CFAP74	CFAP45	CCDC39
ACVR2A	ANKS3	ZIC3	MMP21	CCDC40	CGREF1	NME7	Ccdc39	Dnai1	Brwd1	Clxn	Cfap52	lrm1	Daq3	NME5	CFAP52	CCDC40
ACVR2B	ANKS6	ACVR2B	CIROP	CCDC65	MAP2	FOXN2	Ccdc40	Mbl2	Ccdc39	Daw1	Cfap53	lrm2	Daq4		CFAP53	CCDC65
AIDA	ARL17A	GDF1	C1orf127	CCNO	ZIC4	SH3RF3	Ccdc65		Ccdc40	Dnah7a	Cfc1	Cirop	Daq5		CFC1	CCNO
AK7	ARL17B	CFC1		CFAP221	FAM13A	ITGAV	Ccno		Ccdc65	Dnah7b	Gdf1	Ciroz	Daq6		CIROP	CFAP298
AL133166.1	ARL2BP	LEFTY A		CFAP298	NR2F1	MAP2	Cfap298		Ccdc103	Dnah7c	Mmp21	Lefty1	Daq7		CIROZ	CFAP300
AL356458.1	ARMC4	NODAL		CFAP300	TUBB	SATB1	Cfap300		Ccno	Nme5	Mns1	Arl13b	Daq8		DAND5	CFAP74
ALDH1A2	BBS2	RNF20		CFAP45	NCOA7	CNTN3	Dnaaf1		Cenpf	Stk36	Nodal	Cited2	Daq9		MMP21	CLXN
ALG5	BOK	SMAD2		CFAP52	BBS9	ROBO2	Dnaaf11		Cfap74	Trp73	Pkd1l1	Cluap1	Daq10		MNS1	DAW1
ANKS1B	C1ORF88	MED20		CFAP53	GALNT12	RSRC1	Dnaaf2		Cfap298	Dpcd	Zic3	Dll1	Daq11		NODAL	DNAAF1
ANKS3	C21orf59	NAA15		CFAP74	ITIH5	FAM13A	Dnaaf3		Cfap300	Cfap221		Dnaaf1	Daq12		PKD1L1	DNAAF11
ANKS6	CCDC103	DNAI1		DNAAF1	TUBA1B	SLC39A8	Dnaaf4		Clxn	Ccdc39		Dpcd	Daq13		SMAD2	DNAAF19
AP1B1	CCDC114	DNAH5		DNAAF11	DACT1	LINC02056	Dnaaf5		Daw1	Ccdc40		Epb41l5	Daq14		ZIC3	DNAAF2
APLNR	CCDC151	DNAH6		DNAAF2	DAAM1	TMEM161B-AS1	Dnah11		Dnaaf1	Ccdc65		Foxj1	Daq15			DNAAF3
ARL13B	CCDC39	DNAH11		DNAAF3	SPIRE2	TRIM36	Dnah5		Dnaaf2	Ccdc103		Ift25	Daq16			DNAAF4
ARL17A	CCDC40	NPHP2		DNAAF4	TUBB3	BPHL	Dnah9		Dnaaf3	Ccno		Ift57	Daq17			DNAAF5
ARL17B	CCDC65	NPHP3		DNAAF5	CRHR1	ABT1	Dnai1		Dnaaf4	Cenpf		Ift172	Daq18			DNAAF6
ARL2BP	CCNO	NPHP4		DNAAF6	MAPT	TUBB	Dnai2		Dnaaf5	Cfap298		Mns1	Daq19			DNAH1
ARMC4	CFAP52	CCDC11		DNAH11	KANSL1	ECHDC1	Dnajb13		Dnaaf6	Cfap300		Mosmo	Faq1			DNAH11
ASB2	CFAP53	WDR16		DNAH5	LRRC37A2	PAX4	Dnal1		Dnaaf6rt	Dnaaf1		Nme7	Faq2			DNAH5
ASS1P4	CFAP54	MNS1		DNAH9	ARL17A	NDRG1	Drc1		Dnaaf11	Dnaaf2		Notch1	Faq3			DNAH7
ATXN2L	CFC1	PKD2		DNAI1	TUBB4A	BUB3	Foxj1		Dnah1	Dnaaf3		Notch2	Faq4			DNAH9
BBS2	CITED2	PKD1L1		DNAI2	MACROD2	SOX6	Gas8		Dnah5	Dnaaf4		Pitx2	Faq5			DNAI2
BBS9	CRELD1	SHROOM3		DNAJB13	COL18A1	NPAS4	Hydin		Dnah7a	Dnaaf5		Pkd1l1	Faq6			DNAJB13
BCR	DNAAF1	CRELD1		DNAL1	CELSR1	RSF1	Lrrc56		Dnah7b	Dnaaf6		Setdb2	Faq7			DNAL1
BICC1	DNAAF2	MMP21		DRC1	ASS1P4	CADM1	Mcidas		Dnah7c	Dnaaf6rt		Smo	Faq8			DRC1
BOK	DNAAF3	NME7		FOXJ1		TUBA1B	Nek10		Dnah9	Dnaaf11		Snai1	Faq9			FOXJ1
BPHL	DNAAF4	NUP205		GAS8		ANKS1B	Odad1		Dnah11	Dnah1		Zic3	Faq10			GAS2L2
BRWD1	DNAAF5	NUP210		HYDIN		WASF3	Odad2		Dnai1	Dnah5		Acvr1	Faq11			GAS8
BUB3	DNAH11	MKRN2		MCIDAS		AL133166.1	Odad3		Dnai2	Dnah9		Acvr2a	Many1			HYDIN
C1ORF127	DNAH5	OBSCN		NEK10		LINC00648	Odad4		Dnajb13	Dnah11		Acvr2b	Many2			LRRC56
C1ORF88	DNAH6	UMODL1		NME5		FURIN	Prrx1		Dnal1	Dnai1		Aldh1a2	Many3			MCIDAS
C21ORF59	DNAH9			ODAD1		ATXN2L	Rsph1		Drc1	Dnai2		Alg5	Many4			NEK10
C2CD3	DNAI1			ODAD2		SNTB2	Rsph3a		Foxj1	Dnajb13		Anks6	Many5			NME5
CADM1	DNAI2			ODAD3		TUBB3	Rsph3b		Gas2l2	Dnal1		Ap1b1	Cfp			NME8
CC2D2A	DNAJB13			ODAD4		CRHR1	Rsph4a		Gas8	Drc1		Aplnr	Sspo			ODAD1
CCDC103	DNAL1			OFD1		TUBB4A	Rsph9		Hydin	Foxj1		Asb2	Gdf3			ODAD2
CCDC11	DPCD			RPGR		RABAC1	Spag1		Lrrc56	Gas2l2		Bicc1	Gdf6			ODAD3
CCDC114	DRC1			RSPH1		BCR	Ttc12		Mbl2	Gas8		C2cd3	Meox1			ODAD4
CCDC151	DRC3			RSPH3		TTC28	Zic3		Mcidas	Hydin		Cc2d2a	Myo18b			RSPH1
CCDC39	DTYMK			RSPH4A			Zmynd10		Nek10	Lrrc56		Ccdc39	Ccdc39			RSPH3
CCDC40	EPB41L5			RSPH9					Nme5	Mbl2		Ccdc40	Ccdc40			RSPH4A
CCDC65	FOXH1			SPAG1					Nme8	Mcidas		Ccdc103	Ccdc103			RSPH9
CCNO	GALNT11			SPEF2					Odad1	Nek10		Cep290	Cer1			SPAG1
CELSR1	GAS8			ZMYND10					Odad2	Nme8		Cer1	Cfap45			STK36
CENPF	GATA4								Odad3	Odad1		Cfap45	Cfap52			TP73
CEP290	GDF1								Odad4	Odad2		Cfap52	Cfap53			TTC12
CER1	HES7								Rpgr	Odad3		Cfap53	Cirop			ZMYND10
CFAP221	HYDIN								Rsph1	Odad4		Cfc1	Cited2			CENPF
CFAP298	IFT88								Rsph3a	Rpgr		Cimap3	Dand5			DNAI1
CFAP300	INVS								Rsph3b	Rsph1		Cripto	Dnaaf1
CFAP45	ITIH5								Rsph4a	Rsph3a		Daam2	Dnaaf2
CFAP52	KANSL1								Rsph9	Rsph3b		Dand5	Dnaaf11
CFAP53	KIF3A								Spag1	Rsph4a		Daw1	Dnah11
CFAP54	LEFTY2								Stk36	Rsph9		Disp1	Enkur
CFAP74	LRD								Trp73	Spag1		Dnaaf2	Hand1
CFC1	LRRC37A								Ttc12	Ttc12		Dnaaf3	Hand2
CFP	LRRC37A2								Zmynd10	Zmynd10		Dnaaf4	Invs
CGREF1	LRRC6											Dnaaf11	Megf8
CIMAP3	LZTFL1											Dnah5	Mmp21
CIROP	MAP2											Dnah11	Nodal
CIROZ	MCIDAS											Dnai1	Nphp3
CITED2	MED13L											Dnai2	Odad3
CLUAP1	MEGF8											Drc1	Odad4
CLXN	MNS1											Dvl1	Ofd1
CNTN3	NEK2											Dvl2	Pierce1
COL18A1	NEK8											Dync2h1	Pkd2
CRELD1	NKX2-5											Dync2li1	Rbpj
CRHR1	NME7											Eng	Rfx3
CRIPTO	NME8											Enkur	Shh
CTNNB1	NODAL											Fgf8	Smad2
DAAM1	NOTCH1											Fgf10	Smo
DAAM2	NOTCH2											Foxf1	T
DACT1	NOTO											Foxh1	Zic2
DAND5	NPHP3											Foxn4	Zic3
DAQ1	NPHP4											Galnt11	Acvr1
DAQ10	NSF											Gas8	Aida
DAQ11	NUP188											Gata4	Aldh1a2
DAQ12	OFD1											Gja1	Aplnr
DAQ13	PIH1D3											Hand1	Arl13b
DAQ14	PITX2											Hand2	Asb2
DAQ15	PKD1L1											Hif1a	C2cd3
DAQ16	PKD2											Ift52	Cfc1
DAQ17	RFX3											Ift74	Cluap1
DAQ18	ROCK2											Ift88	Ctnnb1
DAQ19	RPGR											Ift122	Ddit3
DAQ2	RSPH1											Ift140	Dll1
DAQ3	RSPH3											Ihh	Dvl1
DAQ4	RSPH4A											Invs	Dvl2
DAQ5	RSPH9											Kdm2a	Eng
DAQ6	SESN1											Kif3a	Fgf8
DAQ7	SHROOM3											Lbx1	Foxh1
DAQ8	SMAD2											Lrp6	Foxn4
DAQ9	SPAG1											Mef2c	Gata4
DAW1	SPEF2											Megf8	Gja1
DDIT3	SSH											Mesp1	Grem1
DISP1	STH											Mib1	Grem2
DLL1	TBC1D32											Mical2	Hif1a
DNAAF1	TGFBR2											Mks1	Ift52
DNAAF11	TTC25											Mmp21	Ift57
DNAAF19	TTC8											Nat8f5	Ift172
DNAAF2	UVRAG											Nek8	Ihh
DNAAF3	ZIC3											Nkx2-5	Kdm2a
DNAAF4	ZMYND10											Nkx3-2	Kif3a
DNAAF5												Nodal	Lbx1
DNAAF6												Noto	Lrp6
DNAAF6RT												Nphp3	Map3k4
DNAH1												Odad2	Mapk8
DNAH11												Odad3	Mef2c
DNAH5												Odad4	Mesp1
DNAH6												Ofd1	Mib1
DNAH7												Ovol2	Mical2
DNAH7A												Pcsk5	Nbl1
DNAH7B												Pcsk6	Nkx2-5
DNAH7C												Pierce1	Notch1
DNAH9												Pierce2	Notch2
DNAI1												Pkd2	Noto
DNAI2												Psen1	Ovol2
DNAJB13												Pskh1	Psen1
DNAL1												Rbpj	Rnf207
DPCD												Rfx3	Setdb2
DRC1												Ripply2	Smad3
DRC3												Rnf207	Sostdc1
DTYMK												Rpgrip1l	Sox17
DVL1												Rttn	Srf
DVL2												Shh	Stil
DYNC2H1												Smad2	Sufu
DYNC2LI1												Smad3	Tbx2
ECHDC1												Sox17	Tbx3
ENG												Srf	Tbx20
ENKUR												Stil	Tmed2
EPB41L5												Sufu	Vangl2
FAM13A												T	Wnt3a
FAQ1												Tbc1d32	Wnt5a
FAQ10												Tbx1	Acvr2a
FAQ11												Tbx2	Acvr2b
FAQ2												Tbx3	Alg5
FAQ3												Tbx20	Anks6
FAQ4												Tgif1	Ap1b1
FAQ5												Tmed2	Bicc1
FAQ6												Tmem67	Cc2d2a
FAQ7												Tmem107	Cep290
FAQ8												Vangl2	Ciroz
FAQ9												Wnt3a	Cripto
FGF10												Wnt5a	Daam2
FGF8												Zic2	Daw1
FOXF1													Disp1
FOXH1													Dnaaf3
FOXJ1													Dnaaf4
FOXN2													Dnah5
FOXN4													Dnai1
FURIN													Dnai2
GALNT11													Dpcd
GALNT12													Drc1
GAS2L2													Dync2h1
GAS8													Dync2li1
GATA4													Fgf10
GDF1													Foxf1
GDF3													Foxj1
GDF6													Galnt11
GJA1													Gas8
GREM1													Ift74
GREM2													Ift88
HAND1													Ift140
HAND2													Lefty1
HES7													Mks1
HIF1A													Nat8f5
HYDIN													Nek8
IFT122													Nkx3-2
IFT140													Nme7
IFT172													Odad2
IFT25													Pcsk5
IFT52													Pcsk6
IFT57													Pierce2
IFT74													Pitx2
IFT88													Pskh1
IHH													Ripply2
INVS													Rpgrip1l
ITGAV													Rttn
ITIH5													Tbc1d32
KANSL1													Tbx1
KDM2A													Tgif1
KIF3A													Tmem67
LBX1													Pkd1l1
LEFTY1													Tmem107
LEFTY2
LEFTY A
LINC00648
LINC02056
LRA3B
LRD
LRM1
LRM2
LRP6
LRRC37A
LRRC37A2
LRRC56
LRRC6
LZTFL1
MACROD2
MANY1
MANY2
MANY3
MANY4
MANY5
MAP2
MAP3K4
MAPK8
MAPRE3
MAPT
MBL2
MCIDAS
MED13L
MED20
MEF2C
MEGF8
MEOX1
MESP1
MIB1
MICAL2
MKRN2
MKS1
MMP21
MNS1
MOSMO
MYO18B
NAA15
NAT8F5
NBL1
NCOA7
NDRG1
NEK10
NEK2
NEK8
NKX2-5
NKX3-2
NME5
NME7
NME8
NODAL
NOTCH1
NOTCH2
NOTO
NPAS4
NPHP2
NPHP3
NPHP4
NR2F1
NSF
NUP188
NUP205
NUP210
OBSCN
ODAD1
ODAD2
ODAD3
ODAD4
OFD1
OVOL2
PAX4
PCSK5
PCSK6
PIERCE1
PIERCE2
PIH1D3
PITX2
PKD1L1
PKD2
PRRX1
PSEN1
PSKH1
RABAC1
RBPJ
RFX3
RIPPLY2
RNF20
RNF207
ROBO2
ROCK2
RPGR
RPGRIP1L
RSF1
RSPH1
RSPH3
RSPH3A
RSPH3B
RSPH4A
RSPH9
RSRC1
RTTN
SATB1
SESN1
SETDB2
SH3RF3
SHH
SHROOM3
SLC39A8
SMAD2
SMAD3
SMO
SNAI1
SNTB2
SOSTDC1
SOX17
SOX6
SPAG1
SPEF2
SPIRE2
SRF
SSH
SSPO
ST3GAL3
STH
STIL
STK36
SUFU
T
TBC1D32
TBX1
TBX2
TBX20
TBX3
TGFBR2
TGIF1
TMED2
TMEM107
TMEM161B-AS1
TMEM67
TP73
TRIM36
TRP73
TTC12
TTC25
TTC28
TTC8
TUBA1B
TUBB
TUBB3
TUBB4A
UMODL1
UVRAG
VANGL2
WASF3
WDR16
WNT3A
WNT5A
ZIC2
ZIC3
ZIC4
ZMYND10

## Sheet: Table S3
Table S3. Genes affected by disruptive variants under recessive/X-linked models according to our criteria, that were input to gene set enrichment analysis
solved SIT	unsolved SIT	control
ABCB7	ABCG5	ABCF3
ABCC11	AC092170.1	ABR
AC009060.1	AC093323.1	AC104809.3
AC012414.1	ACAP1	AL589739.1
ADARB2	ADGRL4	ANK3
AP003041.2	AL390778.1	ANKRD36B
APBB2	AL591806.1	ANKZF1
ASB10	ANKAR	APC2
ASPSCR1	AP003041.2	ARSF
ATP9B	ARPP21	ASCC1
BTBD2	ASAP3	ASCL1
C1orf198	ATP13A5	ATG4D
CARD14	BCL11A	ATP2B3
CCDC114	BLK	ATP4B
CCDC151	BRI3BP	ATP8B3
CCNJ	C2CD5	ATP8B4
CELSR2	CARD10	ATXN1
CEP192	CCDC66	BRD1
CLASP2	CD34	C10orf53
CLEC2L	CFAP77	C15orf39
COL6A5	CLIP2	C1QTNF9
DCAF5	COL4A6	C1S
DCTN1	CSTF2	C2CD3
DMXL1	DCTN1	CACNA1F
DNAAF1	DHX34	CEP112
DNAAF4	DIS3L	CFAP46
DNAH11	DMBT1	CHPF2
DNAH12	DNAI7	COL19A1
DNAH5	DRP2	CROCC
DNAH8	ECH1	CSPG4
DNAH9	ELP2	CWC27
DNLZ	EML6	DCAKD
DOCK3	FCGBP	DHDH
DPH6	GNRH2	DNAH6
DST	GRID2IP	DNHD1
DUSP10	HS6ST2	DUX4L4
E2F1	HTR2C	ELP1
EIF4EBP1	IGHV3-42	ERAP2
FAM120B	IRS4	ERCC2
FAM86B2	KATNAL2	ESPN
FAM9A	KIAA0586	ESX1
FAT4	KRTAP5-1	EVI5
FMN2	LOC100132874	FAM122C
FOXR2	LOC100653133	FAM8A1
GNRH2	LOC100996350	FBXW4
GOLGA1	LOC101928884	FGD1
GOLGA6L6	LOC101928917	FHAD1
GOLGA8H	LOC101929113	FMNL1
GPR112	LZTR1	FRAS1
GRIK5	MAP2	FRMD4B
HARS	MATN4	FRMPD3
HIF1A	MED15	GGTLC3
HLA-DRB5	MEGF8	GNPNAT1
HMCN2	MUC3A	GOLGA6D
HS6ST2	MYH7B	GRIN3A
ITGB8	MYO7B	GSPT1
JPH3	NCOA3	HAPSTR2
KIAA1731	OR4F17	HCFC1
KIAA2022	OTOGL	HLA-A
KIF13B	OTUD7A	HLA-DRB1
KIR3DL1	PASK	HOOK1
KRTAP5-1	PCDH19	HRCT1
KRTAP6-1	PCSK4	HS3ST6
LOC100506248	PCSK5	HUWE1
LOC100653133	PCSK9	IGHG2
LOC100996276	PID1	IGHV1-69
LOC101926998	PLA2G4E	IGSF1
LOC101928193	POLR1G	INSRR
LOC101928723	PSKH2	KIAA1671
LOC338797	RAB40AL	KIR2DL4
LRIF1	RECQL5	KLHL40
LRRC6	RFX2	KRT77
LRRK2	RGS22	KRTAP5-10
MAB21L2	RIMS2	LCN8
MAP7D2	RP11-119F19.2	LIG3
MED12	RP13-672B3.2	LOC100996274
MUC22	RP1L1	LOC101927662
MUC5B	SGK223	LOC101928485
MYH1	SLC38A5	LOC101928587
MZT2A	TASOR2	LOC101928756
NADK	TFR2	LOC101929070
NCKAP5	TMPO	LOC101929725
NCOA3	TRAF3IP2	LOC649201
NECTIN3	TRIO	LOC729461
NEFH	TRIOBP	LOC729900
NOC4L	UBE4B	LRP1B
NOP9	UMODL1	MADD
NPIPB11	USPL1	MALRD1
NPIPB7	ZACN	MAP3K20
NR0B1	ZDHHC11	MID1IP1
NTN3	ZNF302	MISP3
OR4P4	ZNF66	MLEC
PCDH19		MN1
PCDHGB6		MROH6
PCLO		MUC19
PID1		MUC6
PKD1		MUM1L1
PKD1L1		NAV3
PMFBP1		NKX2-3
PNISR		NOX1
POU3F2		NPRL3
PPP2R2B		OAZ1
PRKDC		OBSL1
PYGO1		OR56B4
RAP1GDS1		OTOG
RGPD4		P3H4
RP11-120I21.3		PABPC5
RP1L1		PARG
RP3-358H7.1		PCDHGC4
RP4-683M8.2		PCNT
RTL5		PCYT2
SACS		PHF8
SERPINA1		PHKA1
SH3BP4		PIWIL2
SHROOM2		PKHD1L1
SLC35E4		PLB1
SLC38A5		PLEKHB2
SPATA31D1		PNKD
SPOCK3		PNMA3
SPRR3		PNPLA6
SPTBN4		POLG
STARD9		POLGARF
SYNE2		POTED
SYT5		PWWP3B
TAF9		RADIL
TCERG1		RHBDF2
TCF7L1		RIC3
TEX30		RIN3
TMEM131L		RLBP1
TMEM179		RLF
TMEM187		RNF187
TSSC2		RNF25
UMODL1		RNPC3
UNC45B		RP1
USP45		RP11-344N17.11
VCX3B		RP5-1029F21.2
VPS13C		RPH3AL
WDR16		RPS10P28
WDR60		SCAF1
WWC3		SIPA1L2
XK		SKA3
YBX1P6		SLC12A3
ZNF66		SLC15A5
ZSWIM5		SMARCA2
		SMCR8
		SNPH
		SPATA31C1
		SPNS2
		SPTB
		SSX3
		ST18
		STARD3NL
		STS
		TBP
		TEKT4
		TMEM145
		TMEM254
		TREX2
		TRIL
		TRIM62
		TSPYL2
		TTC3
		TXNDC5
		UNC93B1
		USHBP1
		VEZF1
		VWA8
		WDR76
		XAGE5
		ZFPM2
		ZNF44

## Sheet: Table S4
Table S4. Structural and functional brain aysmmetry in SIT individuals and controls
MPI_ID	Study_id	SUB-NR	Group	Study	PCD	Solved	Sex	Handedness	EHI	Age	years education	Frontal petalia	Occipital petalia	Frontal bending	Occipital bending	Left transverse sinus	Right transverse sinus	WGEN	Praxis	Spatatt	Face	WGEN laterality	Praxis laterality	Spatatt laterality	Face laterality	N_atypical
SIT003	SI02	SI02	SIT	SITI	2	1	1	Right	0.9	50	8	0.783156507	0.191974864	-3.927066172	-3.975902885	898	625	-0.200643794	0.251697746	0.389677873	-0.075430502	1	0	1	0	2
SIT004	SI03	SI03	SIT	SITI	2	2	0	Left	-0.81	26	12	0.751937049	-0.009012979	-0.137566576	3.029722596	752	1306	-0.718960832	-0.227564847	0.284380487	0.313790056	1	1	1	1	0
SIT005	SI04	SI04	SIT	SITI	2	2	1	Left	-1	23	13	0.28915825	1.065493059	2.853506523	-3.096787774	1627	1227	-0.971515929	-0.108336821	0.087771764	0.218629993	1	1	1	1	0
SIT007	SI05	SI05	SIT	SITI	2	2	1	Right	0.9	27	12	0.121392465	1.288173934	1.196680452	-6.466055764	3404	1378	-1	-0.597198434	0.451762122	0.49437303	1	1	1	1	0
SIT009	SI06	SI06	SIT	SITI	1	1	1	Right	1	46	12	1.227500176	-0.792707202	-1.110008188	1.844200999	1094	1250	-0.308664919	-0.545176041	0.335738167	0.619475803	1	1	1	1	0
SIT010	SI07	SI07	SIT	SITI	2	2	0	Right	0.9	35	12	-0.44836623	-1.950694778	-2.003455824	3.102561169	686	1827	-0.107328993	0.068642662	0.069155474	-0.335665852	1	0	1	0	2
SIT011	SI08	SI08	SIT	SITI	1	1	0	Right	0.9	23	15	0.053863035	-2.741461229	0.439652358	3.578942987	870	1101	-0.95634129	-0.765297655	0.567461978	0.28487778	1	1	1	1	0
SIT013	SI09	SI09	SIT	SITI	2	2	0	Left	0.7	36	15	0.575544019	2.964489524	-1.857910969	-6.044442189	1637	1686	-0.507519537	-0.203892457	0.305940862	0.130757381	1	1	1	1	0
SIT016	SI11	SI11	SIT	SITI	1	1	0	Right	0.9	32	11	1.464805399	0.066033001	0.498765085	-4.195206655	1008	1056	-0.851544624	0.316886853	0.193084267	0.419403505	1	0	1	1	1
SIT017	SI12	SI12	SIT	SITI	2	1	0	Right	0.9	40	12	-1.42256657	0.08068272	1.243366325	-4.92665514	1376	330	0.320768851	0.078257315	-0.352695322	0.062206049	0	0	0	1	3
SIT018	SI13	SI13	SIT	SITI	1	1	1	Left	0.6	48	14	-3.235489327	-2.635330245	0.932585295	2.195899335	2279	1010	-0.744783396	0.690889614	0.487326002	-0.147165706	1	0	1	0	2
SIT019	SI14	SI14	SIT	SITI	2	1	1	Left	-0.8	18	12	2.117501032	2.217423437	-1.378288716	-9.80604775	2426	679	-0.781590302	-0.383496467	0.353583704	-0.290421161	1	1	1	0	1
SIT022	SI15	SI15	SIT	SITI	1	1	0	Right	0.7	31	18	1.236526178	0.424432049	-1.894549635	-6.397294103	1620	459	-0.944428578	0.22789617	0.348099223	-0.297706974	1	0	1	0	2
SIT023	SI16	SI16	SIT	SITI	2	1	1	Left	-1	21	14	4.895881627	6.084462343	-6.232745422	-7.782632132	452	1367	0.651741972	0.087026504	-0.540840681	-0.65883289	0	0	0	0	4
SIT026	SI17	SI17	SIT	SITI	1	1	1	Right	0.5	39	14	-0.439877224	-0.803864343	-0.291945267	1.72790383	1381	725	-0.508267076	-0.430955204	0.211648145	0.78496325	1	1	1	1	0
SIT043	SITII_01	LAT_012	SIT	SITII	2	1	0	Right	1	54	12	1.512956021	-0.558766257	0.184803828	-0.502541037	1102	876	-0.199843698	-0.106957916	0.366297345	0.305642415	1	1	1	1	0
SIT044	SITII_02	LAT_013	SIT	SITII	1	1	1	Right	1	66	14	1.036388306	1.320508843	0.355618725	-4.204674905	2318	1018	-0.75976489	-0.598003741	0.33196992	0.49145576	1	1	1	1	0
SIT045	SITII_03	LAT_014	SIT	SITII	2	2	0	Right	1	47	14	2.610344098	2.138917278	-3.899330901	-7.652296699	1490	481	-0.610736832	-0.438440615	0.395582013	0.315623798	1	1	1	1	0
SIT047	SITII_04	LAT_016	SIT	SITII	2	2	1	Right	1	22	12	0.28000966	0.054240582	-3.34976555	-2.496466188	911	1245	-0.944228152	-0.266081515	0.582243281	0.54491086	1	1	1	1	0
SIT049	SITII_05	LAT_018	SIT	SITII	2	2	0	Right	1	44	13	1.132362511	-0.623718642	-2.867488552	0.683414303	782	977	0.967684133	0.881512694	-0.572515714	-0.004828139	0	0	0	0	4
SIT051	SITII_06	LAT_020	SIT	SITII	2	1	0	Right	0.8	44	16	-0.376475207	-0.784485091	2.293219743	6.522043592	745	1062	-0.992183695	-0.161560411	0.609632283	0.041463026	1	1	1	1	0
SIT052	SITII_07	LAT_022	SIT	SITII	2	2	0	Right	0.9	19	13	-0.170699199	-1.964188619	-0.21010376	9.650094199	967	1090	0.34265593	-0.434572833	0.425434401	0.34420496	0	1	1	1	1
SIT054	SITII_08	LAT_024	SIT	SITII	2	2	1	Right	1	32	12	-0.165857328	0.920309969	-1.811157462	-6.610043689	1676	756	-0.868093963	-0.782526008	0.74858849	0.505124048	1	1	1	1	0
SIT055	SITII_09	LAT_025	SIT	SITII	1	1	0	Left	-0.3	20	13	0.759536025	-0.949944383	0.562168289	-4.858584287	688	629	-0.937356542	-0.558171224	-0.331311789	0.421737994	1	1	0	1	1
SIT056	SITII_10	LAT_030	SIT	SITII	2	1	0	Right	1	52	12	-0.174571211	-0.899963295	0.116684421	-0.903846186	645	1025	-0.616298366	-0.028658153	0.347166366	0.462545904	1	1	1	1	0
SIT058	SITII_11	LAT_032	SIT	SITII	2	2	1	Right	0.8	74	12	1.72104521	1.105880474	-0.780034523	-6.15446195	1480	551	-0.381517755	-0.442813124	0.154548661	0.521669453	1	1	1	1	0
SIT059	SITII_12	LAT_034	SIT	SITII	2	1	1	Right	1	35	10	-0.151149687	2.62266784	1.599733713	-12.97856482	2702	238	-0.785163703	-0.004296788	0.315433676	0.442354977	1	1	1	1	0
SIT060	SITII_13	LAT_036	SIT	SITII	2	1	0	Left	-1	40	12	-0.006816286	2.192866512	0.823410376	-9.229025874	2286	630	-0.754565116	-0.278965467	0.544820479	0.098071693	1	1	1	1	0
SIT061	SITII_14	LAT_040	SIT	SITII	2	1	1	Left	-0.4	74	8	-0.223127049	-1.21133784	-2.458318684	6.295313174	1135	3497	0.237559914	0.521736688	-0.055009622	0.018209814	0	0	0	1	3
SIT062	SITII_15	LAT_041	SIT	SITII	2	1	0	Right	1	66	12	1.085343717	-0.996437179	-1.90884552	-2.534561068	1177	568	0.064769777	-0.158446719	0.200233475	-0.272279251	0	1	1	0	2
SIT063	SITII_16	LAT_046	SIT	SITII	2	2	0	Left	-0.5	60	11	0.648993502	1.010521067	-1.567967585	-1.053426063	1400	1389	-0.360548844	-0.369917487	-0.120986938	0.310205915	1	1	0	1	1
SIT064	SITII_17	LAT_048	SIT	SITII	2	2	0	Right	1	73	9	0.264752974	0.410022438	-2.157547486	-5.583044732	973	656	-0.48641036	-0.787123188	0.292108682	0.433653755	1	1	1	1	0
SIT066	SITII_18	LAT_058	SIT	SITII	2	1	1	Right	1	51	12	3.528385751	0.713950617	-4.105789183	-2.050094979	1099	786	-0.888363563	-0.428788687	0.335299685	0.222173088	1	1	1	1	0
SIT067	SITII_19	LAT_068	SIT	SITII	2	2	0	ambi	0	54	12	0.635512705	0.159476967	1.07318091	-3.641893245	1445	1051	-0.354553519	0.01797129	0.02602823	0.000902616	1	0	1	1	1
SIT068	SITII_20	LAT_080	SIT	SITII	2	2	0	Right	0.8	39	14	-0.619120535	2.794765748	-0.451107342	-6.207863446	2412	545	-0.841582987	0.011439681	0.405682693	-0.002954873	1	0	1	0	2
SIT078	SITII_21	LAT_118	SIT	SITII	2	2	1	Right	1	34	12	1.250056482	2.800276641	-3.05980776	-3.551151763	1501	1255	-0.960896206	-0.613556357	0.694830045	-0.325997352	1	1	1	0	1
SIT080	SITII_22	LAT_120	SIT	SITII	2	2	0	Left	-1	47	12	2.111150081	2.436353283	-1.692576725	-3.93605849	1151	1221	-1	-0.486507075	0.488023336	-0.442348858	1	1	1	0	1
SIT085	SITII_23	LAT_189	SIT	SITII	2	2	0	Right	1	59	10	0.744618009	1.364320426	0.740102805	-8.940375964	1120	551	-0.083169458	-0.380255824	0.201533558	-0.688386777	1	1	1	0	1
SIT028	SS02	SS02	SO	SITI	0	0	1	Right	1	51	10	1.191176471	1.998815807	-1.530628447	-2.494220607	938	1740	-0.856354446	-0.589454581	0.165528194	0.284913791	1	1	1	1	0
SIT029	SS03BIS	SS03BIS	SO	SITI	0	0	0	Left	-1	26	15	2.934966102	2.468760796	-0.380155792	-7.988109462	2036	901	-0.371976778	0.240501253	0.521257078	0.129278095	1	0	1	1	1
SIT030	SS04	SS04	SO	SITI	0	0	1	Left	-0.5	22	13	-0.844899193	-1.864905314	-0.101122618	4.140591745	1182	1590	-1	-0.06901901	0.415813364	0.353661104	1	1	1	1	0
SIT031	SS05	SS05	SO	SITI	0	0	1	Right	1	27	12	-2.741889422	-3.410153071	-0.313859606	4.154508021	693	754	-0.144148324	0.524231106	0.79925167	0.273763296	1	0	1	1	1
SIT032	SS06BIS	SS06BIS	SO	SITI	0	0	1	Right	1	43	12	-0.318659314	0.945854018	1.368189152	1.921842021	924	261	-0.894371063	-0.071720822	0.159930461	0.7783445	1	1	1	1	0
SIT033	SS07	SS07	SO	SITI	0	0	0	Right	1	33	12	-1.062736579	-3.173384778	-0.767748688	13.38821454	422	1783	-0.912622462	-0.759005775	0.616734027	0.712164158	1	1	1	1	0
SIT034	SS08	SS08	SO	SITI	0	0	0	Right	1	22	14	-1.613065185	-0.691774055	2.104790667	1.420887506	879	1879	-0.641610227	-0.350882897	0.630339711	0.984319286	1	1	1	1	0
SIT035	SS09BIS	SS09BIS	SO	SITI	0	0	0	Right	0.6	38	15	0.663222863	-1.901545597	-1.282040944	6.097091137	660	1958	-0.709684621	-0.38057764	0.668206043	0.821444462	1	1	1	1	0
SIT036	SS11	SS11	SO	SITI	0	0	0	Right	1	34	12	-1.528152483	-0.803612304	-0.297020072	1.409690438	865	1518	-0.402612148	-0.033741214	0.10558939	0.314331397	1	1	1	1	0
SIT037	SS12	SS12	SO	SITI	0	0	0	Right	1	38	12	-0.208141179	-0.042967482	-1.142455234	6.680210712	754	1789	-1	-0.423215764	0.29541107	0.322127857	1	1	1	1	0
SIT038	SS13BIS	SS13BIS	SO	SITI	0	0	1	Right	1	46	12	-0.278504947	-0.586317074	-7.63E-05	-1.804294581	1232	1054	-0.81342325	-0.23990382	0.11558423	-0.602380421	1	1	1	0	1
SIT039	SS14	SS14	SO	SITI	0	0	1	Left	-1	19	12	0.353392006	-1.846961862	1.072502431	3.659836954	1306	807	-0.806920302	0.044365562	0.594121891	0.615546409	1	0	1	1	1
SIT040	SS15	SS15	SO	SITI	0	0	0	Right	1	35	16	0.492658715	-2.071198798	-2.143707517	8.501713819	368	793	-0.931811432	-0.433025604	0.735798308	0.066271654	1	1	1	1	0
SIT041	SS16BIS	SS16BIS	SO	SITI	0	0	1	Left	-0.7	20	14	-1.149602647	-2.107368008	2.407748756	3.535126126	1239	1680	0.01078367	0.443797216	-0.040825501	-0.519170755	0	0	1	0	3
SIT042	SS17	SS17	SO	SITI	0	0	1	Right	1	41	12	-1.06072753	-1.827906216	-0.306942409	-2.620877087	1236	967	-0.991344618	-0.120372235	0.785408706	0.346491068	1	1	1	1	0
SIT082	SSOII_01	LAT_125	SO	SITII	0	0	0	Right	1	54	10	-1.016082623	-3.619358692	0.695035581	5.375201045	1147	1681	-0.844152581	-0.561476953	0.689144813	0.798836893	1	1	1	1	0
SIT070	SSOII_02	LAT_084	SO	SITII	0	0	1	Right	0.8	67	12	0.437155445	0.401673206	0.295015231	-1.731472711	1117	768	-0.865709153	-0.182384137	0.317045258	-0.035963682	1	1	1	0	1
SIT046	SSOII_03	LAT_015	SO	SITII	0	0	0	Right	1	43	15	-1.017435338	-2.019468832	-1.269882352	11.90576377	536	1872	-0.313651514	-0.596726654	0.544229471	0.349676475	1	1	1	1	0
SIT048	SSOII_04	LAT_017	SO	SITII	0	0	1	Right	1	21	13	-0.455298686	-2.223024165	-1.672419425	7.404781526	1031	2914	-0.837572468	-0.439067993	0.505395646	0.790077506	1	1	1	1	0
SIT050	SSOII_05	LAT_019	SO	SITII	0	0	0	Right	1	48	14	1.270741044	2.310819451	-2.360354983	-11.05815683	1599	420	-0.822194505	-0.158439442	0.66316031	0.439549366	1	1	1	1	0
SIT086	SSOII_06BIS	LAT_199	SO	SITII	0	0	0	Right	1	42	17	0.110281507	-0.025312058	0.008582323	-1.304189536	1074	1116	-1	-0.149086112	0.381811144	-0.029450933	1	1	1	0	1
SIT053	SSOII_07	LAT_023	SO	SITII	0	0	0	Right	1	20	13	-0.005007496	-1.752274201	-0.448990595	2.438728674	1006	1142	-0.879274584	-0.434289581	0.742140146	0.067854689	1	1	1	1	0
SIT071	SSOII_08	LAT_085	SO	SITII	0	0	1	Right	1	29	16	0.12317959	-0.104203727	-0.501157284	3.984525241	858	2123	-0.790336562	-0.368624449	0.394612345	0.502556503	1	1	1	1	0
SIT074	SSOII_09	LAT_095	SO	SITII	0	0	0	Right	1	21	14	0.190836453	-3.182987904	0.849017937	9.066250622	498	1633	-0.778486967	-0.41900746	0.688190173	0.377906785	1	1	1	1	0
SIT057	SSOII_10	LAT_031	SO	SITII	0	0	0	Right	1	53	12	1.610188007	2.870538833	0.111518492	-10.37545415	2346	1199	-0.828531596	-0.191182989	0.037663894	0.105179216	1	1	1	1	0
SIT088	SSOII_11BIS	LAT_259	SO	SITII	0	0	1	Right	0.8	69	12	-0.625686134	-3.9862657	0.421243496	4.6130226	901	1372	-0.628978729	-0.370020224	0.662133156	0.230175671	1	1	1	1	0
SIT073	SSOII_12	LAT_091	SO	SITII	0	0	1	Right	1	36	10	-1.131524868	-1.686664983	-0.1295232	2.541686216	988	1609	-0.706037953	-0.188690403	0.291980901	0.100354444	1	1	1	1	0
SIT087	SSOII_13BIS	LAT_219	SO	SITII	0	0	0	ambi	0	46	12	-1.608681189	-2.62244585	2.694138615	2.175626418	1184	830	-0.289827524	0.386843681	-0.125064507	0.170277135	1	0	0	1	2
SIT072	SSOII_14	LAT_089	SO	SITII	0	0	1	Left	-0.8	73	12	-0.975666759	-1.734558629	4.97303671	2.367901229	1946	639	-0.691364839	-0.778715583	0.389214907	0.356433176	1	1	1	1	0
SIT076	SSOII_15	LAT_098	SO	SITII	0	0	0	Right	0.8	62	14	-1.168083324	1.234105633	2.901080665	-1.150796325	991	1174	-0.847318186	0.063625566	0.736338321	-0.196683152	1	0	1	0	2
SIT075	SSOII_16	LAT_097	SO	SITII	0	0	0	Left	-0.6	64	14	0.174213581	-0.252139182	-0.885882369	3.885728896	845	1992	-0.612493094	0.055579542	0.117822004	-0.09137298	1	0	1	0	2
SIT065	SSOII_17	LAT_049	SO	SITII	0	0	0	Right	1	69	9	-0.369032515	-1.798649374	-0.582875241	5.410935328	905	1453	-0.714376262	-0.202310248	0.258203598	0.371639007	1	1	1	1	0
SIT083	SSOII_18	LAT_126	SO	SITII	0	0	1	Right	1	57	12	2.693530146	-0.228312626	-11.83801096	3.170245074	900	2986	-0.378204514	-0.239591238	0.749561749	-0.047230358	1	1	1	0	1
SIT077	SSOII_19	LAT_103	SO	SITII	0	0	0	Right	0.9	57	15	0.865353224	-0.136155732	-0.814946296	1.877647184	1058	1117	-0.817292947	-0.298163729	0.065967865	-0.320412619	1	1	1	0	1
SIT069	SSOII_20	LAT_081	SO	SITII	0	0	0	Right	1	37	15	-1.854048453	-1.994366772	-1.474112435	5.062265061	1093	1537	-0.921939194	-0.290360495	0.536510383	0.856158185	1	1	1	1	0
SIT079	SSOII_21	LAT_119	SO	SITII	0	0	1	Right	1	35	12	-1.571730681	-4.741923037	0.592764958	11.42942809	539	2302	-0.222452964	-0.179286283	0.232629101	0.087402468	1	1	1	1	0
SIT081	SSOII_22	LAT_121	SO	SITII	0	0	0	Left	-1	50	12	0.398916317	0.107560345	0.408563195	-0.800177046	1427	972	-0.784708784	-0.30462355	0.9063233	0.586891475	1	1	1	1	0
SIT084	SSOII_23	LAT_127	SO	SITII	0	0	0	Right	1	61	8	-0.045246484	-3.352737421	-1.96394256	5.67125405	718	1825	-0.908601816	-0.258253483	0.819994571	0.387029661	1	1	1	1	0
																		postivie values>rightwards; negative values>lefttwards
PCD: 0>controls; 1>with PCD; 2> without PCD
solved: 0> controls; 1> solved; 2> unsolved
sex: 0>female; 1>male

## Sheet: Table S5
Table S5 Kinship between individuals
#FID1	ID1	FID2	ID2	NSNP	HETHET	IBS0	KINSHIP
0	SIT003	0	SIT043	6035775	0.128211	0.0605554	0.00710571
0	SIT003	0	SIT044	6035750	0.125947	0.0588838	0.0087037
0	SIT003	0	SIT045	6035903	0.126274	0.0605084	0.00385186
0	SIT003	0	SIT046	6035980	0.125561	0.0594517	0.00788146
0	SIT003	0	SIT047	6035860	0.127067	0.0590973	0.0124232
0	SIT003	0	SIT048	6035462	0.128335	0.0588459	0.0156809
0	SIT003	0	SIT049	6034423	0.125901	0.0619507	-0.00224374
0	SIT003	0	SIT050	6035586	0.12502	0.0606551	0.00156341
0	SIT003	0	SIT051	6035755	0.122459	0.0649433	-0.0234922
0	SIT003	0	SIT052	6035789	0.127059	0.0614954	0.00180341
0	SIT003	0	SIT053	6035768	0.12613	0.060283	0.00619696
0	SIT003	0	SIT054	6036066	0.126341	0.059749	0.00870818
0	SIT003	0	SIT055	6035192	0.100573	0.0810014	-0.190845
0	SIT003	0	SIT056	6035780	0.12779	0.0596549	0.0121056
0	SIT003	0	SIT057	6035728	0.12536	0.0612228	0.00101883
0	SIT003	0	SIT058	6035957	0.123977	0.0599477	0.00101836
0	SIT003	0	SIT059	6035992	0.127632	0.062126	0.00479287
0	SIT003	0	SIT060	6035865	0.129511	0.0595035	0.0152624
0	SIT003	0	SIT061	6035963	0.12721	0.0607408	0.00712045
0	SIT003	0	SIT062	6035905	0.126824	0.0616855	0.00346906
0	SIT003	0	SIT063	6035993	0.125906	0.0607675	0.0019394
0	SIT003	0	SIT064	6036069	0.126162	0.0608202	0.00636469
0	SIT003	0	SIT065	6035814	0.12766	0.0606238	0.00947723
0	SIT003	0	SIT066	6036046	0.186325	0.0161584	0.232107
0	SIT003	0	SIT067	6035873	0.124791	0.0599113	0.00409255
0	SIT003	0	SIT068	6035807	0.126635	0.0597055	0.00771719
0	SIT003	0	SIT069	6036048	0.125731	0.0597711	0.00632861
0	SIT003	0	SIT070	6036015	0.128378	0.0613585	0.00828578
0	SIT003	0	SIT071	6035495	0.127181	0.0606187	0.0069466
0	SIT003	0	SIT072	6034346	0.129393	0.0613878	0.00798059
0	SIT003	0	SIT073	6035787	0.128513	0.0609317	0.00945983
0	SIT003	0	SIT074	6035569	0.125373	0.061292	-0.000464462
0	SIT003	0	SIT075	6035756	0.129218	0.0600634	0.012734
0	SIT003	0	SIT076	6035734	0.128128	0.0604859	0.00983585
0	SIT003	0	SIT077	6035365	0.123995	0.0611569	-0.00244841
0	SIT003	0	SIT078	6035026	0.126902	0.0610095	0.00350182
0	SIT003	0	SIT079	6034360	0.128277	0.0584057	0.015139
0	SIT003	0	SIT080	6035754	0.127061	0.060465	0.0077129
0	SIT003	0	SIT081	6035710	0.127212	0.0610444	0.00522322
0	SIT003	0	SIT082	6034513	0.12681	0.059311	0.0110565
0	SIT003	0	SIT083	6035882	0.127516	0.0603368	0.00915641
0	SIT003	0	SIT084	6035420	0.124929	0.0601367	0.00331439
0	SIT003	0	SIT085	6033907	0.120377	0.0668176	-0.0373275
0	SIT003	0	SIT086	6035616	0.127339	0.0611253	0.00503322
0	SIT003	0	SIT087	6035759	0.12584	0.0599809	0.00511646
0	SIT003	0	SIT088	6035956	0.126783	0.0630879	-0.00133051
0	SIT004	0	SIT003	6035248	0.125865	0.0598347	0.00563262
0	SIT004	0	SIT043	6035730	0.125079	0.0595167	0.00916389
0	SIT004	0	SIT044	6035705	0.126423	0.0607743	0.00742745
0	SIT004	0	SIT045	6035858	0.126162	0.0607642	0.00676016
0	SIT004	0	SIT046	6035935	0.126658	0.0589327	0.0118733
0	SIT004	0	SIT047	6035815	0.127384	0.0602951	0.00757123
0	SIT004	0	SIT048	6035417	0.127534	0.0598426	0.00779753
0	SIT004	0	SIT049	6034378	0.125404	0.0608856	0.00415151
0	SIT004	0	SIT050	6035541	0.124907	0.0611965	0.00359273
0	SIT004	0	SIT051	6035710	0.122371	0.0640465	-0.0168182
0	SIT004	0	SIT052	6035744	0.1243	0.0596866	0.00698808
0	SIT004	0	SIT053	6035723	0.126048	0.0594767	0.00929755
0	SIT004	0	SIT054	6036021	0.127637	0.0596015	0.0107556
0	SIT004	0	SIT055	6035147	0.0997823	0.0811934	-0.18824
0	SIT004	0	SIT056	6035735	0.128047	0.0596365	0.0102963
0	SIT004	0	SIT057	6035683	0.124988	0.0597162	0.00809506
0	SIT004	0	SIT058	6035912	0.125428	0.0596569	0.00802486
0	SIT004	0	SIT059	6035947	0.126699	0.0607003	0.00457452
0	SIT004	0	SIT060	6035820	0.128055	0.0609881	0.00486328
0	SIT004	0	SIT061	6035918	0.125331	0.05969	0.00684738
0	SIT004	0	SIT062	6035860	0.125973	0.0605372	0.00543315
0	SIT004	0	SIT063	6035948	0.124582	0.0597368	0.00693579
0	SIT004	0	SIT064	6036024	0.128321	0.0599986	0.00936742
0	SIT004	0	SIT065	6035769	0.12624	0.0607583	0.00317047
0	SIT004	0	SIT066	6036001	0.12684	0.0610283	0.00335122
0	SIT004	0	SIT067	6035828	0.124764	0.059917	0.00721365
0	SIT004	0	SIT068	6035762	0.126427	0.0595255	0.0107609
0	SIT004	0	SIT069	6036003	0.125496	0.0584678	0.0123837
0	SIT004	0	SIT070	6035970	0.126885	0.0594007	0.00878315
0	SIT004	0	SIT071	6035450	0.126362	0.0598123	0.00855957
0	SIT004	0	SIT072	6034301	0.12559	0.0608836	0.0040778
0	SIT004	0	SIT073	6035742	0.127951	0.0590512	0.0106444
0	SIT004	0	SIT074	6035524	0.125262	0.0614787	0.00265963
0	SIT004	0	SIT075	6035711	0.128177	0.0602743	0.00887261
0	SIT004	0	SIT076	6035689	0.127427	0.0624741	0.000946826
0	SIT004	0	SIT077	6035320	0.125696	0.0607897	0.00516591
0	SIT004	0	SIT078	6034981	0.124482	0.0624201	-0.000663745
0	SIT004	0	SIT079	6034315	0.128101	0.0592765	0.0130934
0	SIT004	0	SIT080	6035709	0.125343	0.0616281	0.000943409
0	SIT004	0	SIT081	6035665	0.126456	0.0611117	0.00522655
0	SIT004	0	SIT082	6034468	0.125772	0.0579002	0.0127803
0	SIT004	0	SIT083	6035837	0.126499	0.0597763	0.00800143
0	SIT004	0	SIT084	6035375	0.126032	0.0596722	0.0101965
0	SIT004	0	SIT085	6033862	0.11864	0.0663459	-0.034553
0	SIT004	0	SIT086	6035571	0.126367	0.0599816	0.00868614
0	SIT004	0	SIT087	6035714	0.125341	0.0600935	0.00786364
0	SIT004	0	SIT088	6035911	0.124656	0.0617372	0.000224744
0	SIT005	0	SIT003	6035151	0.127501	0.059592	0.00926346
0	SIT005	0	SIT004	6035106	0.126207	0.0610881	0.00577525
0	SIT005	0	SIT043	6035633	0.125925	0.05983	0.00927291
0	SIT005	0	SIT044	6035608	0.124238	0.0606632	0.00408998
0	SIT005	0	SIT045	6035761	0.125371	0.0609081	0.00470651
0	SIT005	0	SIT046	6035838	0.125693	0.0598863	0.00786293
0	SIT005	0	SIT047	6035718	0.128089	0.062938	0.000960122
0	SIT005	0	SIT048	6035320	0.127149	0.0607257	0.00488722
0	SIT005	0	SIT049	6034281	0.125242	0.0616632	0.00110752
0	SIT005	0	SIT050	6035444	0.125522	0.0605026	0.00625723
0	SIT005	0	SIT051	6035613	0.121223	0.0656245	-0.0240263
0	SIT005	0	SIT052	6035647	0.124859	0.0602757	0.00563584
0	SIT005	0	SIT053	6035626	0.126172	0.0598057	0.00886292
0	SIT005	0	SIT054	6035924	0.126583	0.0603096	0.00736198
0	SIT005	0	SIT055	6035050	0.0990086	0.0834512	-0.19901
0	SIT005	0	SIT056	6035638	0.127054	0.0605507	0.00637496
0	SIT005	0	SIT057	6035586	0.124944	0.0604945	0.00603431
0	SIT005	0	SIT058	6035815	0.125818	0.0597866	0.00782353
0	SIT005	0	SIT059	6035850	0.126493	0.0618947	0.00100152
0	SIT005	0	SIT060	6035723	0.126627	0.0587418	0.00994179
0	SIT005	0	SIT061	6035821	0.126103	0.0592567	0.00974501
0	SIT005	0	SIT062	6035763	0.126357	0.0615594	0.00328858
0	SIT005	0	SIT063	6035851	0.123054	0.0606735	0.00131063
0	SIT005	0	SIT064	6035927	0.126794	0.0607728	0.0050492
0	SIT005	0	SIT065	6035672	0.126582	0.0613794	0.00220574
0	SIT005	0	SIT066	6035904	0.125949	0.060771	0.00317039
0	SIT005	0	SIT067	6035731	0.125833	0.0591378	0.0114873
0	SIT005	0	SIT068	6035665	0.124724	0.060311	0.00613373
0	SIT005	0	SIT069	6035906	0.125544	0.06049	0.00665446
0	SIT005	0	SIT070	6035873	0.126883	0.0603722	0.00619747
0	SIT005	0	SIT071	6035353	0.126235	0.0614423	0.0037708
0	SIT005	0	SIT072	6034204	0.12589	0.0602519	0.00685987
0	SIT005	0	SIT073	6035645	0.125358	0.0600019	0.00416447
0	SIT005	0	SIT074	6035427	0.126691	0.0621744	0.00231689
0	SIT005	0	SIT075	6035614	0.12727	0.059746	0.00949326
0	SIT005	0	SIT076	6035592	0.126897	0.0615447	0.00337385
0	SIT005	0	SIT077	6035223	0.125966	0.06187	0.00186671
0	SIT005	0	SIT078	6034884	0.124318	0.0600573	0.00592034
0	SIT005	0	SIT079	6034218	0.127723	0.0596245	0.0118237
0	SIT005	0	SIT080	6035612	0.125808	0.0604794	0.00556265
0	SIT005	0	SIT081	6035568	0.125042	0.0633587	-0.00341756
0	SIT005	0	SIT082	6034371	0.127549	0.0600061	0.00940059
0	SIT005	0	SIT083	6035740	0.125549	0.0599083	0.00653547
0	SIT005	0	SIT084	6035278	0.124671	0.0605243	0.00518416
0	SIT005	0	SIT085	6033765	0.119351	0.0660558	-0.0328429
0	SIT005	0	SIT086	6035474	0.12573	0.0620052	0.00190728
0	SIT005	0	SIT087	6035617	0.125852	0.0619943	0.00242652
0	SIT005	0	SIT088	6035814	0.12656	0.0622953	0.00182931
0	SIT007	0	SIT003	6035164	0.126561	0.0617549	0.000554764
0	SIT007	0	SIT004	6035119	0.126844	0.0602402	0.00949491
0	SIT007	0	SIT005	6035022	0.125759	0.0611678	0.00458902
0	SIT007	0	SIT043	6035646	0.125087	0.0602645	0.00663744
0	SIT007	0	SIT044	6035621	0.126172	0.0617201	0.00389539
0	SIT007	0	SIT045	6035774	0.125774	0.0620252	0.00255427
0	SIT007	0	SIT046	6035851	0.126068	0.0594607	0.00910024
0	SIT007	0	SIT047	6035731	0.127041	0.0624375	0.000229428
0	SIT007	0	SIT048	6035333	0.126898	0.0606268	0.00417707
0	SIT007	0	SIT049	6034294	0.125515	0.0616831	0.00212942
0	SIT007	0	SIT050	6035457	0.124705	0.0625868	-0.000726934
0	SIT007	0	SIT051	6035626	0.12134	0.0641546	-0.0185182
0	SIT007	0	SIT052	6035660	0.12504	0.0605829	0.00563274
0	SIT007	0	SIT053	6035639	0.125846	0.0608809	0.00443655
0	SIT007	0	SIT054	6035937	0.12536	0.0603749	0.00464657
0	SIT007	0	SIT055	6035063	0.098336	0.0828881	-0.197306
0	SIT007	0	SIT056	6035651	0.127338	0.0600449	0.0077118
0	SIT007	0	SIT057	6035599	0.125539	0.0616537	0.00275191
0	SIT007	0	SIT058	6035828	0.123932	0.0605879	0.00311609
0	SIT007	0	SIT059	6035863	0.126179	0.062091	-0.000740193
0	SIT007	0	SIT060	6035736	0.126283	0.0599463	0.00508654
0	SIT007	0	SIT061	6035834	0.127004	0.0604596	0.00679792
0	SIT007	0	SIT062	6035776	0.125462	0.0614567	0.00157562
0	SIT007	0	SIT063	6035864	0.123843	0.0608402	0.00267229
0	SIT007	0	SIT064	6035940	0.125108	0.0604282	0.00287846
0	SIT007	0	SIT065	6035685	0.126787	0.0619726	3.58053
0	SIT007	0	SIT066	6035917	0.127867	0.0616831	0.00266633
0	SIT007	0	SIT067	6035744	0.124491	0.0621991	-0.000449707
0	SIT007	0	SIT068	6035678	0.123622	0.0589803	0.00788561
0	SIT007	0	SIT069	6035919	0.126324	0.0594609	0.0103637
0	SIT007	0	SIT070	6035886	0.126332	0.0593219	0.0079343
0	SIT007	0	SIT071	6035366	0.127339	0.0611182	0.00580675
0	SIT007	0	SIT072	6034217	0.125208	0.0596727	0.00696714
0	SIT007	0	SIT073	6035658	0.127261	0.0609262	0.00359518
0	SIT007	0	SIT074	6035440	0.123681	0.0619638	-0.00100239
0	SIT007	0	SIT075	6035627	0.126318	0.0612236	0.00286162
0	SIT007	0	SIT076	6035605	0.126463	0.0596094	0.00799392
0	SIT007	0	SIT077	6035236	0.125372	0.060985	0.00432837
0	SIT007	0	SIT078	6034897	0.12513	0.0627552	-0.000725839
0	SIT007	0	SIT079	6034231	0.125091	0.0598184	0.00657254
0	SIT007	0	SIT080	6035625	0.126876	0.0603159	0.00706062
0	SIT007	0	SIT081	6035581	0.124884	0.0620442	-0.00029609
0	SIT007	0	SIT082	6034384	0.125129	0.0596861	0.00611136
0	SIT007	0	SIT083	6035753	0.126471	0.0607029	0.00487331
0	SIT007	0	SIT084	6035291	0.124097	0.0617523	0.000611415
0	SIT007	0	SIT085	6033778	0.119812	0.065722	-0.0304796
0	SIT007	0	SIT086	6035487	0.125444	0.061634	0.00195584
0	SIT007	0	SIT087	6035630	0.125109	0.0619104	0.00174023
0	SIT007	0	SIT088	6035827	0.126558	0.0609194	0.00538736
0	SIT009	0	SIT003	6034854	0.118555	0.0698577	-0.0533703
0	SIT009	0	SIT004	6034809	0.119412	0.0716049	-0.0535514
0	SIT009	0	SIT005	6034712	0.117242	0.0701525	-0.0527825
0	SIT009	0	SIT007	6034725	0.117656	0.0707994	-0.0535084
0	SIT009	0	SIT043	6035336	0.11639	0.0712724	-0.057471
0	SIT009	0	SIT044	6035311	0.117337	0.0698514	-0.0512629
0	SIT009	0	SIT045	6035464	0.116733	0.0694918	-0.0506803
0	SIT009	0	SIT046	6035541	0.117936	0.0679382	-0.0457407
0	SIT009	0	SIT047	6035421	0.117959	0.0711607	-0.0574712
0	SIT009	0	SIT048	6035023	0.119203	0.0711832	-0.056991
0	SIT009	0	SIT049	6033984	0.118089	0.0714404	-0.0536555
0	SIT009	0	SIT050	6035147	0.117071	0.0703567	-0.0530288
0	SIT009	0	SIT051	6035316	0.114724	0.075797	-0.0667664
0	SIT009	0	SIT052	6035350	0.117023	0.0706549	-0.0537424
0	SIT009	0	SIT053	6035329	0.116623	0.0684554	-0.0495221
0	SIT009	0	SIT054	6035627	0.117953	0.0698529	-0.0525251
0	SIT009	0	SIT055	6034753	0.0915633	0.0934245	-0.233782
0	SIT009	0	SIT056	6035341	0.118057	0.0690243	-0.050699
0	SIT009	0	SIT057	6035289	0.118054	0.0711466	-0.0547091
0	SIT009	0	SIT058	6035518	0.117681	0.0708226	-0.0523543
0	SIT009	0	SIT059	6035553	0.119877	0.0672396	-0.0423826
0	SIT009	0	SIT060	6035426	0.118722	0.0696756	-0.0531256
0	SIT009	0	SIT061	6035524	0.117262	0.0701608	-0.0547568
0	SIT009	0	SIT062	6035466	0.118792	0.0705715	-0.0534007
0	SIT009	0	SIT063	6035554	0.115474	0.0703969	-0.0550669
0	SIT009	0	SIT064	6035630	0.117231	0.0701494	-0.0559535
0	SIT009	0	SIT065	6035375	0.118114	0.0706486	-0.0568453
0	SIT009	0	SIT066	6035607	0.118779	0.0706771	-0.0557794
0	SIT009	0	SIT067	6035434	0.117299	0.0697683	-0.0513806
0	SIT009	0	SIT068	6035368	0.117861	0.0708235	-0.0540927
0	SIT009	0	SIT069	6035609	0.117112	0.0686272	-0.048391
0	SIT009	0	SIT070	6035576	0.11977	0.0687885	-0.047638
0	SIT009	0	SIT071	6035056	0.116025	0.071059	-0.059137
0	SIT009	0	SIT072	6033907	0.117106	0.0715328	-0.0589201
0	SIT009	0	SIT073	6035348	0.118232	0.0710947	-0.0585133
0	SIT009	0	SIT074	6035130	0.11616	0.0718472	-0.0586938
0	SIT009	0	SIT075	6035317	0.118565	0.0693745	-0.0506629
0	SIT009	0	SIT076	6035295	0.119873	0.0702791	-0.0515195
0	SIT009	0	SIT077	6034926	0.116069	0.0714284	-0.0571714
0	SIT009	0	SIT078	6034587	0.116863	0.0727127	-0.0611613
0	SIT009	0	SIT079	6033921	0.117412	0.0699214	-0.0529617
0	SIT009	0	SIT080	6035315	0.117611	0.0696497	-0.0525185
0	SIT009	0	SIT081	6035271	0.116572	0.0720766	-0.0610363
0	SIT009	0	SIT082	6034074	0.118375	0.0690525	-0.049577
0	SIT009	0	SIT083	6035443	0.117347	0.0700151	-0.054535
0	SIT009	0	SIT084	6034981	0.116919	0.070871	-0.05526
0	SIT009	0	SIT085	6033468	0.111095	0.0765933	-0.0711837
0	SIT009	0	SIT086	6035177	0.117933	0.0705568	-0.0537483
0	SIT009	0	SIT087	6035320	0.117542	0.072146	-0.0583157
0	SIT009	0	SIT088	6035517	0.117527	0.0696224	-0.0518609
0	SIT010	0	SIT003	6035256	0.128404	0.059341	0.0145065
0	SIT010	0	SIT004	6035211	0.12699	0.059051	0.00991563
0	SIT010	0	SIT005	6035114	0.127725	0.0601488	0.00806701
0	SIT010	0	SIT007	6035127	0.126873	0.0598513	0.0070299
0	SIT010	0	SIT009	6034817	0.118436	0.0697241	-0.0529487
0	SIT010	0	SIT043	6035738	0.126018	0.0595203	0.00707612
0	SIT010	0	SIT044	6035713	0.127269	0.0599744	0.00754495
0	SIT010	0	SIT045	6035866	0.12681	0.0594443	0.00809762
0	SIT010	0	SIT046	6035943	0.128523	0.0589094	0.0141885
0	SIT010	0	SIT047	6035823	0.127843	0.0601817	0.0104699
0	SIT010	0	SIT048	6035425	0.129075	0.0599368	0.0133611
0	SIT010	0	SIT049	6034386	0.125575	0.0615188	-0.00124863
0	SIT010	0	SIT050	6035549	0.126322	0.0612204	0.00199359
0	SIT010	0	SIT051	6035718	0.124276	0.0629633	-0.0141981
0	SIT010	0	SIT052	6035752	0.126798	0.0603686	0.00502155
0	SIT010	0	SIT053	6035731	0.126658	0.0586525	0.0121127
0	SIT010	0	SIT054	6036029	0.127188	0.0581765	0.0149229
0	SIT010	0	SIT055	6035155	0.100369	0.0799275	-0.18689
0	SIT010	0	SIT056	6035743	0.128858	0.0600857	0.0125797
0	SIT010	0	SIT057	6035691	0.127065	0.0595698	0.00883134
0	SIT010	0	SIT058	6035920	0.126398	0.0601794	0.00419213
0	SIT010	0	SIT059	6035955	0.126751	0.0615036	0.00549833
0	SIT010	0	SIT060	6035828	0.128567	0.0590267	0.0151253
0	SIT010	0	SIT061	6035926	0.127986	0.0612605	0.00687824
0	SIT010	0	SIT062	6035868	0.128608	0.0593184	0.0135271
0	SIT010	0	SIT063	6035956	0.126488	0.0605105	0.00378228
0	SIT010	0	SIT064	6036032	0.125513	0.0600287	0.00792877
0	SIT010	0	SIT065	6035777	0.126355	0.06076	0.00694692
0	SIT010	0	SIT066	6036009	0.128582	0.0602146	0.0120297
0	SIT010	0	SIT067	6035836	0.125547	0.0605232	0.00352664
0	SIT010	0	SIT068	6035770	0.126976	0.0593664	0.00943736
0	SIT010	0	SIT069	6036011	0.12767	0.058988	0.0118404
0	SIT010	0	SIT070	6035978	0.127004	0.0593344	0.0124818
0	SIT010	0	SIT071	6035458	0.12806	0.0592195	0.0127035
0	SIT010	0	SIT072	6034309	0.128467	0.0589615	0.0141124
0	SIT010	0	SIT073	6035750	0.130688	0.0602894	0.0145224
0	SIT010	0	SIT074	6035532	0.125126	0.0606036	0.00143133
0	SIT010	0	SIT075	6035719	0.127173	0.0585627	0.0143388
0	SIT010	0	SIT076	6035697	0.128029	0.0605771	0.00956822
0	SIT010	0	SIT077	6035328	0.126869	0.0626973	-0.00260555
0	SIT010	0	SIT078	6034989	0.125979	0.0604606	0.00393713
0	SIT010	0	SIT079	6034323	0.127152	0.059203	0.0111636
0	SIT010	0	SIT080	6035717	0.128635	0.0602923	0.0107825
0	SIT010	0	SIT081	6035673	0.127814	0.0603064	0.00853955
0	SIT010	0	SIT082	6034476	0.128019	0.0567536	0.020827
0	SIT010	0	SIT083	6035845	0.128821	0.0592313	0.0146418
0	SIT010	0	SIT084	6035383	0.125127	0.0590037	0.00724386
0	SIT010	0	SIT085	6033870	0.121315	0.0666619	-0.0351773
0	SIT010	0	SIT086	6035579	0.127713	0.0624427	0.00174888
0	SIT010	0	SIT087	6035722	0.12548	0.0594411	0.00637844
0	SIT010	0	SIT088	6035919	0.127383	0.0615474	0.00443193
0	SIT011	0	SIT003	6034955	0.125787	0.0614505	-0.0009536
0	SIT011	0	SIT004	6034910	0.12574	0.0605802	0.00553017
0	SIT011	0	SIT005	6034813	0.124309	0.0598768	0.00508818
0	SIT011	0	SIT007	6034826	0.124227	0.0617491	-0.000138985
0	SIT011	0	SIT009	6034516	0.115723	0.0709866	-0.0559369
0	SIT011	0	SIT010	6034918	0.126461	0.0612664	0.000807996
0	SIT011	0	SIT043	6035437	0.123983	0.061658	-0.000584855
0	SIT011	0	SIT044	6035412	0.125483	0.060972	0.00389596
0	SIT011	0	SIT045	6035565	0.124195	0.0624116	-0.00214619
0	SIT011	0	SIT046	6035642	0.124597	0.0592048	0.0064059
0	SIT011	0	SIT047	6035522	0.127549	0.0614787	0.00269891
0	SIT011	0	SIT048	6035124	0.124658	0.0607454	-0.000882854
0	SIT011	0	SIT049	6034085	0.123582	0.0618962	-0.000404362
0	SIT011	0	SIT050	6035248	0.124944	0.0609294	0.00349397
0	SIT011	0	SIT051	6035417	0.117936	0.065567	-0.0270592
0	SIT011	0	SIT052	6035451	0.125121	0.0628889	-0.00195992
0	SIT011	0	SIT053	6035430	0.12491	0.0597276	0.00530255
0	SIT011	0	SIT054	6035728	0.125177	0.0587916	0.00800148
0	SIT011	0	SIT055	6034854	0.0992554	0.0843871	-0.199739
0	SIT011	0	SIT056	6035442	0.127307	0.0600148	0.00653283
0	SIT011	0	SIT057	6035390	0.12494	0.0625805	-0.00227962
0	SIT011	0	SIT058	6035619	0.125064	0.0619832	0.0015571
0	SIT011	0	SIT059	6035654	0.125976	0.0622029	-0.00266682
0	SIT011	0	SIT060	6035527	0.124888	0.0595698	0.00285689
0	SIT011	0	SIT061	6035625	0.124871	0.0612939	-0.000288785
0	SIT011	0	SIT062	6035567	0.12416	0.0611987	-0.000890997
0	SIT011	0	SIT063	6035655	0.124153	0.0620516	-0.000532262
0	SIT011	0	SIT064	6035731	0.125114	0.0608846	0.000224594
0	SIT011	0	SIT065	6035476	0.126274	0.0620768	-0.00233723
0	SIT011	0	SIT066	6035708	0.125976	0.0630423	-0.00568483
0	SIT011	0	SIT067	6035535	0.125418	0.0604941	0.00496484
0	SIT011	0	SIT068	6035469	0.123941	0.0611359	0.000512999
0	SIT011	0	SIT069	6035710	0.124142	0.0583623	0.00917318
0	SIT011	0	SIT070	6035677	0.126833	0.0598188	0.00594748
0	SIT011	0	SIT071	6035157	0.124327	0.0626038	-0.00464575
0	SIT011	0	SIT072	6034008	0.12545	0.0616592	-0.446739
0	SIT011	0	SIT073	6035449	0.127066	0.0617775	-0.000578485
0	SIT011	0	SIT074	6035231	0.12372	0.0622178	-0.00174264
0	SIT011	0	SIT075	6035418	0.12545	0.0622063	-0.00275282
0	SIT011	0	SIT076	6035396	0.126756	0.0614949	0.00141474
0	SIT011	0	SIT077	6035027	0.124516	0.0624203	-0.000866231
0	SIT011	0	SIT078	6034688	0.123222	0.0625346	-0.00424701
0	SIT011	0	SIT079	6034022	0.124803	0.0600478	0.00419105
0	SIT011	0	SIT080	6035416	0.124053	0.061691	-0.00275687
0	SIT011	0	SIT081	6035372	0.126069	0.0619859	0.000440281
0	SIT011	0	SIT082	6034175	0.125259	0.0595089	0.00558106
0	SIT011	0	SIT083	6035544	0.125769	0.0609456	0.00179923
0	SIT011	0	SIT084	6035082	0.124454	0.0610065	0.00219821
0	SIT011	0	SIT085	6033569	0.118501	0.0659071	-0.0317715
0	SIT011	0	SIT086	6035278	0.124791	0.0611806	0.00108796
0	SIT011	0	SIT087	6035421	0.123713	0.0617508	-0.00116972
0	SIT011	0	SIT088	6035618	0.125999	0.0626565	-0.00206079
0	SIT013	0	SIT003	6034910	0.127041	0.0601298	0.00930913
0	SIT013	0	SIT004	6034865	0.128182	0.0605899	0.00782874
0	SIT013	0	SIT005	6034768	0.128824	0.0596036	0.0122135
0	SIT013	0	SIT007	6034781	0.127054	0.0590122	0.010681
0	SIT013	0	SIT009	6034471	0.119085	0.0694238	-0.0500811
0	SIT013	0	SIT010	6034873	0.1276	0.0601547	0.0102543
0	SIT013	0	SIT011	6034572	0.12575	0.0613823	0.000168977
0	SIT013	0	SIT043	6035392	0.125249	0.0617632	-0.000166857
0	SIT013	0	SIT044	6035367	0.125549	0.0586451	0.00976863
0	SIT013	0	SIT045	6035520	0.127315	0.0604755	0.00649689
0	SIT013	0	SIT046	6035597	0.128491	0.0610284	0.00848289
0	SIT013	0	SIT047	6035477	0.128607	0.0604458	0.0116236
0	SIT013	0	SIT048	6035079	0.129092	0.06095	0.00958681
0	SIT013	0	SIT049	6034040	0.125337	0.0593211	0.00595849
0	SIT013	0	SIT050	6035203	0.126276	0.0612322	0.00267246
0	SIT013	0	SIT051	6035372	0.123226	0.0648969	-0.0211561
0	SIT013	0	SIT052	6035406	0.125005	0.0611738	0.000606281
0	SIT013	0	SIT053	6035385	0.126585	0.0595074	0.0101837
0	SIT013	0	SIT054	6035683	0.129193	0.0588377	0.0167464
0	SIT013	0	SIT055	6034809	0.100462	0.081476	-0.191687
0	SIT013	0	SIT056	6035397	0.126606	0.0595981	0.0109767
0	SIT013	0	SIT057	6035345	0.126417	0.059504	0.00884447
0	SIT013	0	SIT058	6035574	0.124384	0.0599323	0.00265089
0	SIT013	0	SIT059	6035609	0.128493	0.061531	0.00758
0	SIT013	0	SIT060	6035482	0.128107	0.0593306	0.0127802
0	SIT013	0	SIT061	6035580	0.127957	0.0603862	0.0102645
0	SIT013	0	SIT062	6035522	0.126982	0.0599032	0.0100746
0	SIT013	0	SIT063	6035610	0.126098	0.0607579	0.00322834
0	SIT013	0	SIT064	6035686	0.127577	0.0602962	0.0100906
0	SIT013	0	SIT065	6035431	0.127129	0.0612076	0.00601422
0	SIT013	0	SIT066	6035663	0.128048	0.0608999	0.00838996
0	SIT013	0	SIT067	6035490	0.126958	0.0608811	0.00539017
0	SIT013	0	SIT068	6035424	0.127435	0.0595524	0.0103584
0	SIT013	0	SIT069	6035665	0.126488	0.0590995	0.0104828
0	SIT013	0	SIT070	6035632	0.127947	0.0598269	0.0118641
0	SIT013	0	SIT071	6035112	0.127041	0.0597104	0.01044
0	SIT013	0	SIT072	6033963	0.12635	0.059954	0.00867428
0	SIT013	0	SIT073	6035404	0.125573	0.0604647	0.00550964
0	SIT013	0	SIT074	6035186	0.125526	0.0605103	0.00314097
0	SIT013	0	SIT075	6035373	0.128434	0.060464	0.0112558
0	SIT013	0	SIT076	6035351	0.128818	0.0591649	0.0158333
0	SIT013	0	SIT077	6034982	0.125682	0.0609047	0.0018721
0	SIT013	0	SIT078	6034643	0.125662	0.0607101	0.00347026
0	SIT013	0	SIT079	6033977	0.128428	0.0604747	0.0100156
0	SIT013	0	SIT080	6035371	0.126837	0.0594419	0.011433
0	SIT013	0	SIT081	6035327	0.126874	0.0602272	0.00814037
0	SIT013	0	SIT082	6034130	0.128769	0.0593511	0.0148798
0	SIT013	0	SIT083	6035499	0.127847	0.0584434	0.0163497
0	SIT013	0	SIT084	6035037	0.126345	0.0610071	0.00376658
0	SIT013	0	SIT085	6033524	0.119915	0.0674264	-0.0389508
0	SIT013	0	SIT086	6035233	0.127805	0.0570286	0.0191773
0	SIT013	0	SIT087	6035376	0.126553	0.0618535	0.00142778
0	SIT013	0	SIT088	6035573	0.127357	0.0617706	0.00450975
0	SIT016	0	SIT003	6030000	0.128611	0.0606824	0.00918102
0	SIT016	0	SIT004	6029955	0.126748	0.059014	0.0113254
0	SIT016	0	SIT005	6029858	0.126921	0.0612978	0.00499196
0	SIT016	0	SIT007	6029871	0.126299	0.0610214	0.00423264
0	SIT016	0	SIT009	6029561	0.11708	0.0707529	-0.0567181
0	SIT016	0	SIT010	6029963	0.128259	0.0600594	0.0107131
0	SIT016	0	SIT011	6029662	0.125307	0.060549	0.0029139
0	SIT016	0	SIT013	6029617	0.127763	0.0606413	0.00895949
0	SIT016	0	SIT043	6030482	0.125897	0.0597025	0.00798662
0	SIT016	0	SIT044	6030457	0.127104	0.0598371	0.00938211
0	SIT016	0	SIT045	6030610	0.126837	0.0603425	0.00704833
0	SIT016	0	SIT046	6030687	0.127585	0.0589923	0.0141647
0	SIT016	0	SIT047	6030567	0.126252	0.0589358	0.0119357
0	SIT016	0	SIT048	6030169	0.128808	0.0599252	0.0114373
0	SIT016	0	SIT049	6029130	0.124969	0.0608927	0.00142111
0	SIT016	0	SIT050	6030293	0.125735	0.0614685	0.00198797
0	SIT016	0	SIT051	6030462	0.123592	0.0633676	-0.0148426
0	SIT016	0	SIT052	6030496	0.126269	0.0618307	0.00140048
0	SIT016	0	SIT053	6030475	0.12824	0.0597966	0.0126885
0	SIT016	0	SIT054	6030773	0.127313	0.0593746	0.0128848
0	SIT016	0	SIT055	6029899	0.100825	0.0809221	-0.187745
0	SIT016	0	SIT056	6030487	0.128714	0.0597807	0.012803
0	SIT016	0	SIT057	6030435	0.127067	0.0598534	0.00963414
0	SIT016	0	SIT058	6030664	0.125742	0.0599954	0.00542302
0	SIT016	0	SIT059	6030699	0.126149	0.0612504	0.00404307
0	SIT016	0	SIT060	6030572	0.128957	0.0591946	0.013649
0	SIT016	0	SIT061	6030670	0.129085	0.0595239	0.015008
0	SIT016	0	SIT062	6030612	0.126658	0.0606063	0.00822709
0	SIT016	0	SIT063	6030700	0.126192	0.0601033	0.00625108
0	SIT016	0	SIT064	6030776	0.125881	0.0592947	0.00973796
0	SIT016	0	SIT065	6030521	0.12752	0.0608244	0.00690901
0	SIT016	0	SIT066	6030753	0.126935	0.0607425	0.00634919
0	SIT016	0	SIT067	6030580	0.128024	0.059871	0.0109746
0	SIT016	0	SIT068	6030514	0.126334	0.0596002	0.00940175
0	SIT016	0	SIT069	6030755	0.125118	0.0587378	0.0103703
0	SIT016	0	SIT070	6030722	0.126521	0.0589123	0.0116581
0	SIT016	0	SIT071	6030202	0.127718	0.0600809	0.0112116
0	SIT016	0	SIT072	6029053	0.125475	0.059788	0.0086951
0	SIT016	0	SIT073	6030494	0.127515	0.0586564	0.0131084
0	SIT016	0	SIT074	6030276	0.124497	0.0612295	0.000209554
0	SIT016	0	SIT075	6030463	0.12804	0.0593898	0.0132892
0	SIT016	0	SIT076	6030441	0.127678	0.0621573	0.00429689
0	SIT016	0	SIT077	6030072	0.125567	0.0610061	0.00225859
0	SIT016	0	SIT078	6029733	0.127501	0.0617817	0.0038824
0	SIT016	0	SIT079	6029067	0.12813	0.0596296	0.0130064
0	SIT016	0	SIT080	6030461	0.127521	0.0602262	0.0105179
0	SIT016	0	SIT081	6030417	0.128526	0.0608295	0.0096943
0	SIT016	0	SIT082	6029220	0.129092	0.0575862	0.020729
0	SIT016	0	SIT083	6030589	0.127213	0.059213	0.0127385
0	SIT016	0	SIT084	6030127	0.126023	0.0604525	0.00583497
0	SIT016	0	SIT085	6028614	0.119749	0.0660211	-0.033823
0	SIT016	0	SIT086	6030323	0.126123	0.060211	0.00779026
0	SIT016	0	SIT087	6030466	0.127033	0.0597652	0.00943611
0	SIT016	0	SIT088	6030663	0.126001	0.0617242	0.00343843
0	SIT017	0	SIT003	6035237	0.126825	0.0599165	0.0068186
0	SIT017	0	SIT004	6035192	0.127106	0.0604208	0.00955935
0	SIT017	0	SIT005	6035095	0.126228	0.062121	0.00261018
0	SIT017	0	SIT007	6035108	0.126369	0.0590478	0.012449
0	SIT017	0	SIT009	6034798	0.117053	0.070412	-0.0534752
0	SIT017	0	SIT010	6035200	0.127055	0.0588759	0.0105205
0	SIT017	0	SIT011	6034899	0.125859	0.0611462	0.00400258
0	SIT017	0	SIT013	6034854	0.127946	0.060001	0.00924042
0	SIT017	0	SIT016	6029944	0.127094	0.0591637	0.0113616
0	SIT017	0	SIT043	6035719	0.12456	0.0614537	0.00240296
0	SIT017	0	SIT044	6035694	0.125369	0.0614726	0.00364749
0	SIT017	0	SIT045	6035847	0.124899	0.0606717	0.0051386
0	SIT017	0	SIT046	6035924	0.127356	0.0591285	0.0123095
0	SIT017	0	SIT047	6035804	0.127881	0.0596322	0.0103279
0	SIT017	0	SIT048	6035406	0.127355	0.0607581	0.00468761
0	SIT017	0	SIT049	6034367	0.124802	0.0612843	0.00203561
0	SIT017	0	SIT050	6035530	0.126103	0.0616423	0.00409117
0	SIT017	0	SIT051	6035699	0.121026	0.0634366	-0.0169861
0	SIT017	0	SIT052	6035733	0.124022	0.0603966	0.00441459
0	SIT017	0	SIT053	6035712	0.123941	0.0602613	0.00363546
0	SIT017	0	SIT054	6036010	0.127259	0.0605009	0.00739166
0	SIT017	0	SIT055	6035136	0.0998516	0.082089	-0.191541
0	SIT017	0	SIT056	6035724	0.127224	0.0590464	0.0108159
0	SIT017	0	SIT057	6035672	0.124839	0.061147	0.00345333
0	SIT017	0	SIT058	6035901	0.125872	0.0598897	0.00802483
0	SIT017	0	SIT059	6035936	0.126178	0.061274	0.00198401
0	SIT017	0	SIT060	6035809	0.128763	0.0594051	0.0107629
0	SIT017	0	SIT061	6035907	0.12586	0.0619469	0.000712004
0	SIT017	0	SIT062	6035849	0.127039	0.0617883	0.00320024
0	SIT017	0	SIT063	6035937	0.125603	0.060581	0.00594596
0	SIT017	0	SIT064	6036013	0.128708	0.0604853	0.00843979
0	SIT017	0	SIT065	6035758	0.127713	0.060121	0.00735953
0	SIT017	0	SIT066	6035990	0.126355	0.061798	0.000221727
0	SIT017	0	SIT067	6035817	0.125321	0.0612663	0.00390589
0	SIT017	0	SIT068	6035751	0.125324	0.059804	0.00818768
0	SIT017	0	SIT069	6035992	0.125438	0.0575145	0.0151824
0	SIT017	0	SIT070	6035959	0.126631	0.061072	0.00324893
0	SIT017	0	SIT071	6035439	0.127013	0.0597675	0.00966794
0	SIT017	0	SIT072	6034290	0.127852	0.0591866	0.0127307
0	SIT017	0	SIT073	6035731	0.126995	0.0600456	0.00610359
0	SIT017	0	SIT074	6035513	0.125507	0.0602661	0.0067978
0	SIT017	0	SIT075	6035700	0.125831	0.058915	0.00941733
0	SIT017	0	SIT076	6035678	0.127545	0.060146	0.00822838
0	SIT017	0	SIT077	6035309	0.126052	0.0611544	0.0046317
0	SIT017	0	SIT078	6034970	0.12513	0.062137	0.00122152
0	SIT017	0	SIT079	6034304	0.127955	0.0588421	0.0141627
0	SIT017	0	SIT080	6035698	0.127106	0.0608977	0.00584972
0	SIT017	0	SIT081	6035654	0.125357	0.0617164	0.00166277
0	SIT017	0	SIT082	6034457	0.127469	0.0605803	0.00712613
0	SIT017	0	SIT083	6035826	0.126035	0.0605824	0.00479274
0	SIT017	0	SIT084	6035364	0.124401	0.0616505	0.00161625
0	SIT017	0	SIT085	6033851	0.119957	0.0659458	-0.0311251
0	SIT017	0	SIT086	6035560	0.126556	0.0602617	0.00808209
0	SIT017	0	SIT087	6035703	0.126208	0.0604486	0.00812347
0	SIT017	0	SIT088	6035900	0.125301	0.0615511	0.00174936
0	SIT018	0	SIT003	6035400	0.128255	0.0591189	0.0129591
0	SIT018	0	SIT004	6035355	0.126449	0.0588224	0.0119289
0	SIT018	0	SIT005	6035258	0.126008	0.0601918	0.00744005
0	SIT018	0	SIT007	6035271	0.124127	0.0603401	0.0034673
0	SIT018	0	SIT009	6034961	0.118463	0.0706959	-0.0537985
0	SIT018	0	SIT010	6035363	0.128265	0.058314	0.0155796
0	SIT018	0	SIT011	6035062	0.12617	0.0617898	0.000897562
0	SIT018	0	SIT013	6035017	0.127708	0.0590341	0.0133416
0	SIT018	0	SIT016	6030107	0.128769	0.0616986	0.00770719
0	SIT018	0	SIT017	6035344	0.126566	0.0595578	0.00982043
0	SIT018	0	SIT043	6035882	0.125589	0.0607522	0.00478504
0	SIT018	0	SIT044	6035857	0.12525	0.0617228	0.00123999
0	SIT018	0	SIT045	6036010	0.12673	0.0606909	0.00629168
0	SIT018	0	SIT046	6036087	0.125854	0.0585227	0.0133678
0	SIT018	0	SIT047	6035967	0.12848	0.060974	0.00867217
0	SIT018	0	SIT048	6035569	0.127728	0.0600227	0.00904793
0	SIT018	0	SIT049	6034530	0.125107	0.0620062	-0.00132453
0	SIT018	0	SIT050	6035693	0.124574	0.0587189	0.00911692
0	SIT018	0	SIT051	6035862	0.12166	0.0634673	-0.0177236
0	SIT018	0	SIT052	6035896	0.126753	0.0610015	0.0051526
0	SIT018	0	SIT053	6035875	0.128758	0.0587219	0.0172043
0	SIT018	0	SIT054	6036173	0.128227	0.0591146	0.0146156
0	SIT018	0	SIT055	6035299	0.10132	0.0818112	-0.189635
0	SIT018	0	SIT056	6035887	0.127474	0.0590145	0.012806
0	SIT018	0	SIT057	6035835	0.125849	0.0604634	0.00637699
0	SIT018	0	SIT058	6036064	0.125252	0.0610742	0.00182156
0	SIT018	0	SIT059	6036099	0.125751	0.0617831	0.00135395
0	SIT018	0	SIT060	6035972	0.128027	0.0595284	0.0107766
0	SIT018	0	SIT061	6036070	0.125233	0.0598348	0.00775978
0	SIT018	0	SIT062	6036012	0.126604	0.0617585	0.00419032
0	SIT018	0	SIT063	6036100	0.12448	0.0610911	0.00105765
0	SIT018	0	SIT064	6036176	0.12571	0.0601162	0.00652405
0	SIT018	0	SIT065	6035921	0.127635	0.0599672	0.00923232
0	SIT018	0	SIT066	6036153	0.12585	0.0600732	0.00627808
0	SIT018	0	SIT067	6035980	0.125475	0.0589175	0.0104557
0	SIT018	0	SIT068	6035914	0.126243	0.0598725	0.00890357
0	SIT018	0	SIT069	6036155	0.125732	0.058223	0.0133496
0	SIT018	0	SIT070	6036122	0.127678	0.0594794	0.0112476
0	SIT018	0	SIT071	6035602	0.126194	0.0592279	0.0115809
0	SIT018	0	SIT072	6034453	0.127477	0.0594491	0.0128553
0	SIT018	0	SIT073	6035894	0.12784	0.0610942	0.00573812
0	SIT018	0	SIT074	6035676	0.124643	0.0590602	0.00757841
0	SIT018	0	SIT075	6035863	0.128955	0.0594135	0.0141659
0	SIT018	0	SIT076	6035841	0.126155	0.0592815	0.0102723
0	SIT018	0	SIT077	6035472	0.125384	0.0597478	0.00631253
0	SIT018	0	SIT078	6035133	0.125583	0.0611402	0.00338499
0	SIT018	0	SIT079	6034467	0.127658	0.0593264	0.0136774
0	SIT018	0	SIT080	6035861	0.12636	0.0608972	0.00625688
0	SIT018	0	SIT081	6035817	0.126531	0.0611377	0.00617074
0	SIT018	0	SIT082	6034620	0.127366	0.0590886	0.0130339
0	SIT018	0	SIT083	6035989	0.128269	0.0600069	0.0114965
0	SIT018	0	SIT084	6035527	0.126264	0.0595519	0.00943436
0	SIT018	0	SIT085	6034014	0.12123	0.0652183	-0.02849
0	SIT018	0	SIT086	6035723	0.126889	0.0591116	0.0127772
0	SIT018	0	SIT087	6035866	0.12577	0.0612688	0.00336709
0	SIT018	0	SIT088	6036063	0.127137	0.0620109	0.00471301
0	SIT019	0	SIT003	6035345	0.127614	0.0608515	0.00552502
0	SIT019	0	SIT004	6035300	0.12633	0.0592696	0.0115919
0	SIT019	0	SIT005	6035203	0.12644	0.0600426	0.00965294
0	SIT019	0	SIT007	6035216	0.125286	0.0608006	0.00505287
0	SIT019	0	SIT009	6034906	0.117748	0.0682181	-0.0456245
0	SIT019	0	SIT010	6035308	0.127384	0.0594695	0.00956165
0	SIT019	0	SIT011	6035007	0.123616	0.0624213	-0.00374596
0	SIT019	0	SIT013	6034962	0.126918	0.0586444	0.0121595
0	SIT019	0	SIT016	6030052	0.126864	0.0584723	0.0134722
0	SIT019	0	SIT017	6035289	0.125166	0.0610241	0.00440668
0	SIT019	0	SIT018	6035452	0.126875	0.0591901	0.0117725
0	SIT019	0	SIT043	6035827	0.126169	0.0580787	0.0150779
0	SIT019	0	SIT044	6035802	0.124951	0.0606012	0.00543675
0	SIT019	0	SIT045	6035955	0.125684	0.0609897	0.00499388
0	SIT019	0	SIT046	6036032	0.125881	0.0596586	0.00878192
0	SIT019	0	SIT047	6035912	0.128391	0.0617484	0.00498808
0	SIT019	0	SIT048	6035514	0.126598	0.0601801	0.0056539
0	SIT019	0	SIT049	6034475	0.123377	0.0611869	-0.000238087
0	SIT019	0	SIT050	6035638	0.125073	0.0611269	0.00372427
0	SIT019	0	SIT051	6035807	0.121096	0.0647049	-0.0212606
0	SIT019	0	SIT052	6035841	0.124287	0.0610329	0.00249182
0	SIT019	0	SIT053	6035820	0.126337	0.0591275	0.0111343
0	SIT019	0	SIT054	6036118	0.125946	0.0603757	0.00612586
0	SIT019	0	SIT055	6035244	0.0989397	0.0823181	-0.194665
0	SIT019	0	SIT056	6035832	0.127191	0.0583353	0.013296
0	SIT019	0	SIT057	6035780	0.1265	0.0594695	0.0114862
0	SIT019	0	SIT058	6036009	0.124423	0.0584308	0.00991649
0	SIT019	0	SIT059	6036044	0.126306	0.0615615	0.00166544
0	SIT019	0	SIT060	6035917	0.128595	0.058976	0.0121723
0	SIT019	0	SIT061	6036015	0.125806	0.059968	0.00705038
0	SIT019	0	SIT062	6035957	0.12561	0.060929	0.00401168
0	SIT019	0	SIT063	6036045	0.125727	0.0606627	0.00551466
0	SIT019	0	SIT064	6036121	0.126569	0.0587831	0.0107289
0	SIT019	0	SIT065	6035866	0.128699	0.0598655	0.0100087
0	SIT019	0	SIT066	6036098	0.12744	0.0615414	0.00303014
0	SIT019	0	SIT067	6035925	0.124216	0.0586744	0.0104969
0	SIT019	0	SIT068	6035859	0.124525	0.0606739	0.00466313
0	SIT019	0	SIT069	6036100	0.125369	0.0588943	0.0112025
0	SIT019	0	SIT070	6036067	0.128084	0.0592015	0.0115516
0	SIT019	0	SIT071	6035547	0.126067	0.0590034	0.0109109
0	SIT019	0	SIT072	6034398	0.125422	0.060551	0.00519278
0	SIT019	0	SIT073	6035839	0.127138	0.059985	0.00687212
0	SIT019	0	SIT074	6035621	0.124662	0.0604538	0.00454624
0	SIT019	0	SIT075	6035808	0.126861	0.0596896	0.00897507
0	SIT019	0	SIT076	6035786	0.126822	0.0597689	0.00863066
0	SIT019	0	SIT077	6035417	0.125599	0.0605415	0.00542747
0	SIT019	0	SIT078	6035078	0.124139	0.0621444	-0.000683784
0	SIT019	0	SIT079	6034412	0.12726	0.0585396	0.0143706
0	SIT019	0	SIT080	6035806	0.127657	0.0617783	0.00435607
0	SIT019	0	SIT081	6035762	0.125287	0.0601783	0.00662384
0	SIT019	0	SIT082	6034565	0.126242	0.0577477	0.0143263
0	SIT019	0	SIT083	6035934	0.12628	0.0591981	0.00976269
0	SIT019	0	SIT084	6035472	0.125686	0.0603429	0.00735429
0	SIT019	0	SIT085	6033959	0.120523	0.0657446	-0.0300346
0	SIT019	0	SIT086	6035668	0.126934	0.0605124	0.00824823
0	SIT019	0	SIT087	6035811	0.125268	0.0612592	0.00384814
0	SIT019	0	SIT088	6036008	0.12532	0.0621605	0.000287134
0	SIT022	0	SIT003	6035179	0.127848	0.0621897	0.000523794
0	SIT022	0	SIT004	6035134	0.125998	0.0617597	0.0028735
0	SIT022	0	SIT005	6035037	0.125118	0.0609002	0.00376525
0	SIT022	0	SIT007	6035050	0.125076	0.0621022	0.000663729
0	SIT022	0	SIT009	6034740	0.117437	0.0711736	-0.0543727
0	SIT022	0	SIT010	6035142	0.127177	0.06104	0.00319041
0	SIT022	0	SIT011	6034841	0.126309	0.0612024	0.00542575
0	SIT022	0	SIT013	6034796	0.126187	0.0607391	0.00339899
0	SIT022	0	SIT016	6029886	0.125528	0.0599814	0.00558144
0	SIT022	0	SIT017	6035123	0.124505	0.0610336	0.00284713
0	SIT022	0	SIT018	6035286	0.127312	0.0614277	0.00435256
0	SIT022	0	SIT019	6035231	0.124608	0.0601084	0.00547593
0	SIT022	0	SIT043	6035661	0.124691	0.059669	0.0072036
0	SIT022	0	SIT044	6035636	0.12561	0.0608842	0.00493291
0	SIT022	0	SIT045	6035789	0.125388	0.0608424	0.00510259
0	SIT022	0	SIT046	6035866	0.125122	0.0595696	0.00666165
0	SIT022	0	SIT047	6035746	0.125395	0.0603915	0.00331246
0	SIT022	0	SIT048	6035348	0.126269	0.0619474	-0.0015131
0	SIT022	0	SIT049	6034309	0.124401	0.0609473	0.00335841
0	SIT022	0	SIT050	6035472	0.123624	0.062478	-0.00271844
0	SIT022	0	SIT051	6035641	0.120862	0.0669359	-0.0273596
0	SIT022	0	SIT052	6035675	0.124798	0.0624565	-0.00053636
0	SIT022	0	SIT053	6035654	0.124154	0.0603239	0.00287489
0	SIT022	0	SIT054	6035952	0.125283	0.05983	0.00554445
0	SIT022	0	SIT055	6035078	0.0994012	0.0806893	-0.185849
0	SIT022	0	SIT056	6035666	0.125816	0.059949	0.00501585
0	SIT022	0	SIT057	6035614	0.125841	0.0605723	0.00587222
0	SIT022	0	SIT058	6035843	0.124854	0.0610717	0.00371611
0	SIT022	0	SIT059	6035878	0.124662	0.061628	-0.00233198
0	SIT022	0	SIT060	6035751	0.126987	0.0601753	0.00480783
0	SIT022	0	SIT061	6035849	0.125682	0.0588489	0.00906423
0	SIT022	0	SIT062	6035791	0.125863	0.0635115	-0.00478812
0	SIT022	0	SIT063	6035879	0.12264	0.0605531	0.00233798
0	SIT022	0	SIT064	6035955	0.124501	0.0606708	0.000533275
0	SIT022	0	SIT065	6035700	0.124828	0.0618603	-0.00330527
0	SIT022	0	SIT066	6035932	0.12639	0.061059	0.00164147
0	SIT022	0	SIT067	6035759	0.126368	0.0622585	0.00157467
0	SIT022	0	SIT068	6035693	0.124341	0.0604829	0.00370903
0	SIT022	0	SIT069	6035934	0.126357	0.0591723	0.0106517
0	SIT022	0	SIT070	6035901	0.127033	0.0601019	0.0059618
0	SIT022	0	SIT071	6035381	0.124629	0.0603856	0.003239
0	SIT022	0	SIT072	6034232	0.126212	0.0618037	0.00131219
0	SIT022	0	SIT073	6035673	0.126235	0.060607	0.00232667
0	SIT022	0	SIT074	6035455	0.125331	0.0616351	0.00311363
0	SIT022	0	SIT075	6035642	0.126587	0.0605329	0.0047341
0	SIT022	0	SIT076	6035620	0.126082	0.061376	0.00132543
0	SIT022	0	SIT077	6035251	0.123881	0.0626355	-0.00237127
0	SIT022	0	SIT078	6034912	0.123681	0.063195	-0.00498297
0	SIT022	0	SIT079	6034246	0.124999	0.0599841	0.00526111
0	SIT022	0	SIT080	6035640	0.124055	0.0611461	-0.000487094
0	SIT022	0	SIT081	6035596	0.126604	0.061349	0.00380543
0	SIT022	0	SIT082	6034399	0.126811	0.0604188	0.00567942
0	SIT022	0	SIT083	6035768	0.125538	0.0609853	0.00190342
0	SIT022	0	SIT084	6035306	0.123518	0.0622315	-0.00242385
0	SIT022	0	SIT085	6033793	0.118436	0.0675799	-0.0378016
0	SIT022	0	SIT086	6035502	0.12517	0.062139	-0.000689145
0	SIT022	0	SIT087	6035645	0.125422	0.0621508	0.000815676
0	SIT022	0	SIT088	6035842	0.126779	0.06225	0.000981023
0	SIT023	0	SIT003	6035356	0.124513	0.0612405	-0.00273083
0	SIT023	0	SIT004	6035311	0.124796	0.0620024	-0.000758526
0	SIT023	0	SIT005	6035214	0.124809	0.0620763	-0.0013685
0	SIT023	0	SIT007	6035227	0.123986	0.0609177	0.00159366
0	SIT023	0	SIT009	6034917	0.118052	0.0724658	-0.0564683
0	SIT023	0	SIT010	6035319	0.125525	0.0611013	-0.000578903
0	SIT023	0	SIT011	6035018	0.123966	0.0626392	-0.00247744
0	SIT023	0	SIT013	6034973	0.127605	0.0613371	0.00270797
0	SIT023	0	SIT016	6030063	0.124087	0.0608617	-0.000375781
0	SIT023	0	SIT017	6035300	0.124053	0.0601143	0.00395418
0	SIT023	0	SIT018	6035463	0.126248	0.0618531	0.000367176
0	SIT023	0	SIT019	6035408	0.124261	0.0604519	0.00285688
0	SIT023	0	SIT022	6035242	0.125453	0.0617427	0.0019961
0	SIT023	0	SIT043	6035838	0.123291	0.0617482	-0.00239149
0	SIT023	0	SIT044	6035813	0.124684	0.0617221	-0.00010291
0	SIT023	0	SIT045	6035966	0.125035	0.0613809	0.00187317
0	SIT023	0	SIT046	6036043	0.125457	0.0613198	0.000760615
0	SIT023	0	SIT047	6035923	0.127006	0.0610684	0.00267908
0	SIT023	0	SIT048	6035525	0.126397	0.0613156	-0.000431223
0	SIT023	0	SIT049	6034486	0.123917	0.0598934	0.00583091
0	SIT023	0	SIT050	6035649	0.124107	0.0624963	-0.00308623
0	SIT023	0	SIT051	6035818	0.120328	0.0668266	-0.0267937
0	SIT023	0	SIT052	6035852	0.12212	0.0628569	-0.0069513
0	SIT023	0	SIT053	6035831	0.125613	0.0607157	0.00289263
0	SIT023	0	SIT054	6036129	0.126025	0.0616504	4.58921
0	SIT023	0	SIT055	6035255	0.0984871	0.0822848	-0.192492
0	SIT023	0	SIT056	6035843	0.126329	0.0615861	-0.000273965
0	SIT023	0	SIT057	6035791	0.123817	0.060351	0.00241069
0	SIT023	0	SIT058	6036020	0.12337	0.0620137	-0.00160458
0	SIT023	0	SIT059	6036055	0.125801	0.0622576	-0.0035644
0	SIT023	0	SIT060	6035928	0.126186	0.0605927	0.00125154
0	SIT023	0	SIT061	6036026	0.123835	0.0607403	-0.000633169
0	SIT023	0	SIT062	6035968	0.125959	0.0632594	-0.00493038
0	SIT023	0	SIT063	6036056	0.124394	0.0615523	0.000921168
0	SIT023	0	SIT064	6036132	0.125727	0.0609506	0.000514018
0	SIT023	0	SIT065	6035877	0.126208	0.0610664	0.000222566
0	SIT023	0	SIT066	6036109	0.124795	0.0625492	-0.00645635
0	SIT023	0	SIT067	6035936	0.124993	0.0624085	-0.00205711
0	SIT023	0	SIT068	6035870	0.124577	0.0615543	-0.000260665
0	SIT023	0	SIT069	6036111	0.125052	0.0604881	0.00357537
0	SIT023	0	SIT070	6036078	0.125223	0.061583	-0.00243077
0	SIT023	0	SIT071	6035558	0.124737	0.0618274	-0.00208143
0	SIT023	0	SIT072	6034409	0.124045	0.0609115	-0.000324141
0	SIT023	0	SIT073	6035850	0.126647	0.0621001	-0.00267015
0	SIT023	0	SIT074	6035632	0.123903	0.0610272	0.00175388
0	SIT023	0	SIT075	6035819	0.126345	0.0604625	0.00355127
0	SIT023	0	SIT076	6035797	0.126567	0.0606359	0.00331808
0	SIT023	0	SIT077	6035428	0.12253	0.061248	-0.000750316
0	SIT023	0	SIT078	6035089	0.122611	0.062183	-0.00457549
0	SIT023	0	SIT079	6034423	0.125558	0.0616992	-0.00020293
0	SIT023	0	SIT080	6035817	0.124422	0.0618924	-0.00326719
0	SIT023	0	SIT081	6035773	0.124339	0.0624961	-0.0042624
0	SIT023	0	SIT082	6034576	0.126202	0.0613577	0.000929143
0	SIT023	0	SIT083	6035945	0.125781	0.0604494	0.00289971
0	SIT023	0	SIT084	6035483	0.123672	0.0613689	-0.000576221
0	SIT023	0	SIT085	6033970	0.117487	0.0657615	-0.0324058
0	SIT023	0	SIT086	6035679	0.124797	0.0619029	-0.00158664
0	SIT023	0	SIT087	6035822	0.122854	0.0619573	-0.00359139
0	SIT023	0	SIT088	6036019	0.125751	0.0626796	-0.00297871
0	SIT026	0	SIT003	6035305	0.12863	0.0586184	0.0155553
0	SIT026	0	SIT004	6035260	0.126985	0.0588614	0.0120731
0	SIT026	0	SIT005	6035163	0.126757	0.06004	0.00850371
0	SIT026	0	SIT007	6035176	0.125998	0.0603114	0.00587351
0	SIT026	0	SIT009	6034866	0.117459	0.0684413	-0.048688
0	SIT026	0	SIT010	6035268	0.128641	0.0590062	0.0145698
0	SIT026	0	SIT011	6034967	0.125925	0.0604958	0.00395593
0	SIT026	0	SIT013	6034922	0.128668	0.05941	0.0141574
0	SIT026	0	SIT016	6030012	0.12824	0.057767	0.0192087
0	SIT026	0	SIT017	6035249	0.127989	0.0598666	0.0105014
0	SIT026	0	SIT018	6035412	0.126247	0.0581796	0.0145024
0	SIT026	0	SIT019	6035357	0.12721	0.0593045	0.0113797
0	SIT026	0	SIT022	6035191	0.125457	0.0601379	0.00491793
0	SIT026	0	SIT023	6035368	0.126335	0.0590791	0.00851663
0	SIT026	0	SIT043	6035787	0.12536	0.058208	0.0116716
0	SIT026	0	SIT044	6035762	0.125717	0.06	0.00668262
0	SIT026	0	SIT045	6035915	0.127521	0.0598103	0.00966301
0	SIT026	0	SIT046	6035992	0.125635	0.0593828	0.00994084
0	SIT026	0	SIT047	6035872	0.127956	0.0605831	0.00958396
0	SIT026	0	SIT048	6035474	0.129567	0.059596	0.0136626
0	SIT026	0	SIT049	6034435	0.127013	0.0596328	0.00837529
0	SIT026	0	SIT050	6035598	0.125715	0.0605476	0.0047071
0	SIT026	0	SIT051	6035767	0.123318	0.0630157	-0.0142505
0	SIT026	0	SIT052	6035801	0.125993	0.0617829	0.0010433
0	SIT026	0	SIT053	6035780	0.127008	0.0580134	0.0161808
0	SIT026	0	SIT054	6036078	0.127208	0.0599174	0.0111463
0	SIT026	0	SIT055	6035204	0.101012	0.081163	-0.188407
0	SIT026	0	SIT056	6035792	0.127226	0.0582059	0.0154107
0	SIT026	0	SIT057	6035740	0.126418	0.0593374	0.0101487
0	SIT026	0	SIT058	6035969	0.126433	0.0607389	0.00411992
0	SIT026	0	SIT059	6036004	0.126524	0.0609218	0.00568483
0	SIT026	0	SIT060	6035877	0.128255	0.0600605	0.0100368
0	SIT026	0	SIT061	6035975	0.127793	0.0595428	0.0130678
0	SIT026	0	SIT062	6035917	0.126831	0.0614386	0.00596268
0	SIT026	0	SIT063	6036005	0.124598	0.0612029	0.000342674
0	SIT026	0	SIT064	6036081	0.127943	0.0594228	0.012556
0	SIT026	0	SIT065	6035826	0.128041	0.0597423	0.0110693
0	SIT026	0	SIT066	6036058	0.127442	0.0592009	0.0118748
0	SIT026	0	SIT067	6035885	0.124655	0.0592766	0.00755564
0	SIT026	0	SIT068	6035819	0.127338	0.0590897	0.012414
0	SIT026	0	SIT069	6036060	0.126106	0.0578821	0.0144126
0	SIT026	0	SIT070	6036027	0.12955	0.0592246	0.0153817
0	SIT026	0	SIT071	6035507	0.126855	0.0599045	0.0103597
0	SIT026	0	SIT072	6034358	0.128518	0.0595739	0.013896
0	SIT026	0	SIT073	6035799	0.12812	0.0605965	0.00821992
0	SIT026	0	SIT074	6035581	0.126539	0.0608152	0.00454522
0	SIT026	0	SIT075	6035768	0.128285	0.0595051	0.0133892
0	SIT026	0	SIT076	6035746	0.127899	0.0609635	0.00833757
0	SIT026	0	SIT077	6035377	0.124742	0.0596102	0.0052129
0	SIT026	0	SIT078	6035038	0.125713	0.0605302	0.00490459
0	SIT026	0	SIT079	6034372	0.127275	0.0609059	0.00774112
0	SIT026	0	SIT080	6035766	0.125991	0.0614673	0.00449534
0	SIT026	0	SIT081	6035722	0.126956	0.0596903	0.0106795
0	SIT026	0	SIT082	6034525	0.127279	0.0593457	0.0126476
0	SIT026	0	SIT083	6035894	0.127284	0.0589389	0.0137621
0	SIT026	0	SIT084	6035432	0.125708	0.0615192	0.0020201
0	SIT026	0	SIT085	6033919	0.120245	0.0650766	-0.0301376
0	SIT026	0	SIT086	6035628	0.126962	0.0596561	0.0106835
0	SIT026	0	SIT087	6035771	0.127454	0.0599343	0.00948063
0	SIT026	0	SIT088	6035968	0.126491	0.0606304	0.00744131
0	SIT028	0	SIT003	6032850	0.123402	0.0621517	-0.00730024
0	SIT028	0	SIT004	6032805	0.124098	0.0620681	-0.00216486
0	SIT028	0	SIT005	6032708	0.124174	0.0613738	-0.000273902
0	SIT028	0	SIT007	6032721	0.123407	0.0610945	0.000111044
0	SIT028	0	SIT009	6032411	0.115753	0.0704619	-0.0535606
0	SIT028	0	SIT010	6032813	0.126962	0.0606223	0.00299448
0	SIT028	0	SIT011	6032512	0.12351	0.0601705	0.00430916
0	SIT028	0	SIT013	6032467	0.125598	0.0610621	0.000426176
0	SIT028	0	SIT016	6027557	0.125503	0.060821	0.00187616
0	SIT028	0	SIT017	6032794	0.125193	0.0614284	0.0016163
0	SIT028	0	SIT018	6032957	0.124466	0.0609181	0.000425485
0	SIT028	0	SIT019	6032902	0.124545	0.0597532	0.00533532
0	SIT028	0	SIT022	6032736	0.12333	0.0609286	0.00115576
0	SIT028	0	SIT023	6032913	0.123919	0.0609369	0.00304048
0	SIT028	0	SIT026	6032862	0.124944	0.0619069	-0.00244312
0	SIT028	0	SIT043	6033332	0.12324	0.0617186	-0.00242412
0	SIT028	0	SIT044	6033307	0.124356	0.0606919	0.00245104
0	SIT028	0	SIT045	6033460	0.124109	0.0623936	-0.00276233
0	SIT028	0	SIT046	6033537	0.124843	0.0610287	0.000633071
0	SIT028	0	SIT047	6033417	0.124941	0.0614741	-0.00188635
0	SIT028	0	SIT048	6033019	0.125588	0.0622978	-0.00475843
0	SIT028	0	SIT049	6031980	0.12313	0.0607321	0.00191311
0	SIT028	0	SIT050	6033143	0.122385	0.0629314	-0.00720709
0	SIT028	0	SIT051	6033312	0.120591	0.0661526	-0.0242204
0	SIT028	0	SIT052	6033346	0.122994	0.0635727	-0.00785703
0	SIT028	0	SIT053	6033325	0.125016	0.060011	0.00402931
0	SIT028	0	SIT054	6033623	0.124996	0.0609312	0.000639586
0	SIT028	0	SIT055	6032749	0.0982567	0.0844708	-0.20139
0	SIT028	0	SIT056	6033337	0.125951	0.060512	0.00234777
0	SIT028	0	SIT057	6033285	0.121121	0.0608405	-0.00328174
0	SIT028	0	SIT058	6033514	0.124043	0.0602259	0.00486949
0	SIT028	0	SIT059	6033549	0.126141	0.0622948	-0.00327638
0	SIT028	0	SIT060	6033422	0.126071	0.0604707	0.00139486
0	SIT028	0	SIT061	6033520	0.12457	0.0617358	-0.00262056
0	SIT028	0	SIT062	6033462	0.124777	0.060034	0.00307742
0	SIT028	0	SIT063	6033550	0.12415	0.0619832	-0.000902208
0	SIT028	0	SIT064	6033626	0.125157	0.0602596	0.00173903
0	SIT028	0	SIT065	6033371	0.125627	0.060989	-0.000514886
0	SIT028	0	SIT066	6033603	0.124722	0.063603	-0.00993842
0	SIT028	0	SIT067	6033430	0.123874	0.0603151	0.00267045
0	SIT028	0	SIT068	6033364	0.123527	0.0610676	-0.000402569
0	SIT028	0	SIT069	6033605	0.123443	0.0610378	-0.000666578
0	SIT028	0	SIT070	6033572	0.124894	0.0601064	0.00150201
0	SIT028	0	SIT071	6033052	0.125071	0.0602312	0.00324855
0	SIT028	0	SIT072	6031903	0.123756	0.0613962	-0.00233467
0	SIT028	0	SIT073	6033344	0.125372	0.0621922	-0.00499163
0	SIT028	0	SIT074	6033126	0.12304	0.0619952	-0.00267838
0	SIT028	0	SIT075	6033313	0.124762	0.0619205	-0.00345267
0	SIT028	0	SIT076	6033291	0.125874	0.0588651	0.00760062
0	SIT028	0	SIT077	6032922	0.1236	0.0611843	0.000975239
0	SIT028	0	SIT078	6032583	0.123532	0.0628817	-0.00532166
0	SIT028	0	SIT079	6031917	0.125912	0.0600056	0.00554138
0	SIT028	0	SIT080	6033311	0.125312	0.0622201	-0.00302668
0	SIT028	0	SIT081	6033267	0.124263	0.0625465	-0.0046443
0	SIT028	0	SIT082	6032070	0.124502	0.0602894	0.00150034
0	SIT028	0	SIT083	6033439	0.12438	0.061393	-0.00224081
0	SIT028	0	SIT084	6032977	0.123333	0.0627942	-0.00554539
0	SIT028	0	SIT085	6031464	0.118312	0.0677812	-0.0375682
0	SIT028	0	SIT086	6033173	0.123771	0.0612741	-0.00131409
0	SIT028	0	SIT087	6033316	0.122227	0.0625479	-0.00650874
0	SIT028	0	SIT088	6033513	0.124116	0.0623852	-0.00464426
0	SIT029	0	SIT003	6034839	0.127229	0.0600926	0.00701417
0	SIT029	0	SIT004	6034794	0.125847	0.0598262	0.00939924
0	SIT029	0	SIT005	6034697	0.126217	0.0600232	0.00914924
0	SIT029	0	SIT007	6034710	0.126181	0.0600324	0.00901346
0	SIT029	0	SIT009	6034400	0.116828	0.0702121	-0.0533318
0	SIT029	0	SIT010	6034802	0.127598	0.0597213	0.00887423
0	SIT029	0	SIT011	6034501	0.126038	0.0617576	0.0022635
0	SIT029	0	SIT013	6034456	0.126488	0.0601546	0.00665161
0	SIT029	0	SIT016	6029546	0.126939	0.060728	0.00647482
0	SIT029	0	SIT017	6034783	0.126954	0.0595337	0.0119508
0	SIT029	0	SIT018	6034946	0.125859	0.0599992	0.00751143
0	SIT029	0	SIT019	6034891	0.126354	0.0589992	0.0125379
0	SIT029	0	SIT022	6034725	0.126414	0.0605356	0.0071927
0	SIT029	0	SIT023	6034902	0.123832	0.0602091	0.00318541
0	SIT029	0	SIT026	6034851	0.126894	0.0603612	0.00744276
0	SIT029	0	SIT028	6032396	0.123872	0.0595306	0.00531123
0	SIT029	0	SIT043	6035321	0.12642	0.0602798	0.00896617
0	SIT029	0	SIT044	6035296	0.126066	0.0622806	0.00224721
0	SIT029	0	SIT045	6035449	0.124704	0.0593134	0.00887097
0	SIT029	0	SIT046	6035526	0.125762	0.0587488	0.0111451
0	SIT029	0	SIT047	6035406	0.127844	0.0592739	0.0114966
0	SIT029	0	SIT048	6035008	0.127316	0.0590541	0.00996433
0	SIT029	0	SIT049	6033969	0.125332	0.0602277	0.00597326
0	SIT029	0	SIT050	6035132	0.125512	0.0613223	0.00403484
0	SIT029	0	SIT051	6035301	0.121318	0.0650663	-0.0217925
0	SIT029	0	SIT052	6035335	0.124534	0.0606916	0.00417884
0	SIT029	0	SIT053	6035314	0.125076	0.0593878	0.00816288
0	SIT029	0	SIT054	6035612	0.126187	0.0599765	0.00748639
0	SIT029	0	SIT055	6034738	0.0998625	0.08215	-0.191921
0	SIT029	0	SIT056	6035326	0.125326	0.0597038	0.00603241
0	SIT029	0	SIT057	6035274	0.125099	0.0603363	0.00645097
0	SIT029	0	SIT058	6035503	0.124435	0.0597692	0.00606164
0	SIT029	0	SIT059	6035538	0.12599	0.0631849	-0.00402992
0	SIT029	0	SIT060	6035411	0.126807	0.0582767	0.011341
0	SIT029	0	SIT061	6035509	0.125633	0.0601636	0.00595531
0	SIT029	0	SIT062	6035451	0.12586	0.0612315	0.00322281
0	SIT029	0	SIT063	6035539	0.124327	0.0601	0.00534143
0	SIT029	0	SIT064	6035615	0.124964	0.0601682	0.00380748
0	SIT029	0	SIT065	6035360	0.124971	0.0602723	0.00281091
0	SIT029	0	SIT066	6035592	0.127981	0.0599537	0.00847769
0	SIT029	0	SIT067	6035419	0.124567	0.0611939	0.00308689
0	SIT029	0	SIT068	6035353	0.12511	0.060836	0.00482544
0	SIT029	0	SIT069	6035594	0.125736	0.0590828	0.0109612
0	SIT029	0	SIT070	6035561	0.127775	0.0606908	0.00628336
0	SIT029	0	SIT071	6035041	0.12583	0.0598301	0.00778789
0	SIT029	0	SIT072	6033892	0.126735	0.0600175	0.00857265
0	SIT029	0	SIT073	6035333	0.126142	0.0617994	-0.000452919
0	SIT029	0	SIT074	6035115	0.124227	0.0601243	0.00514551
0	SIT029	0	SIT075	6035302	0.125771	0.0612659	0.00225369
0	SIT029	0	SIT076	6035280	0.126645	0.0618409	0.001791
0	SIT029	0	SIT077	6034911	0.125078	0.0615502	0.00178056
0	SIT029	0	SIT078	6034572	0.125268	0.0606495	0.00587755
0	SIT029	0	SIT079	6033906	0.126124	0.0611314	0.00447549
0	SIT029	0	SIT080	6035300	0.127156	0.0616072	0.00386866
0	SIT029	0	SIT081	6035256	0.126344	0.0616787	0.00341851
0	SIT029	0	SIT082	6034059	0.126566	0.0597763	0.008349
0	SIT029	0	SIT083	6035428	0.126868	0.0603694	0.00684704
0	SIT029	0	SIT084	6034966	0.123795	0.0615662	0.000960135
0	SIT029	0	SIT085	6033453	0.119686	0.0662949	-0.0328679
0	SIT029	0	SIT086	6035162	0.125871	0.0600338	0.00784456
0	SIT029	0	SIT087	6035305	0.125543	0.0619611	0.00237187
0	SIT029	0	SIT088	6035502	0.125019	0.0617891	0.000710036
0	SIT030	0	SIT003	6034958	0.125613	0.0628825	-0.00437983
0	SIT030	0	SIT004	6034913	0.124856	0.0617913	0.00166406
0	SIT030	0	SIT005	6034816	0.124229	0.0618345	0.000172082
0	SIT030	0	SIT007	6034829	0.125248	0.0607861	0.00560819
0	SIT030	0	SIT009	6034519	0.11547	0.0717093	-0.0599874
0	SIT030	0	SIT010	6034921	0.126663	0.0606648	0.00418644
0	SIT030	0	SIT011	6034620	0.124693	0.0608158	0.00348148
0	SIT030	0	SIT013	6034575	0.127154	0.0616953	0.00259352
0	SIT030	0	SIT016	6029665	0.126718	0.0609304	0.00513026
0	SIT030	0	SIT017	6034902	0.126077	0.0603735	0.00792126
0	SIT030	0	SIT018	6035065	0.126856	0.0597709	0.00936668
0	SIT030	0	SIT019	6035010	0.125071	0.0616746	0.00200743
0	SIT030	0	SIT022	6034844	0.12431	0.0624072	-0.00141331
0	SIT030	0	SIT023	6035021	0.123998	0.0633749	-0.00593483
0	SIT030	0	SIT026	6034970	0.125953	0.0606999	0.00458452
0	SIT030	0	SIT028	6032515	0.124469	0.0625439	-0.00271459
0	SIT030	0	SIT029	6034504	0.12455	0.0625965	-0.00137079
0	SIT030	0	SIT043	6035440	0.125663	0.062223	0.00149032
0	SIT030	0	SIT044	6035415	0.124963	0.0626939	-0.000973884
0	SIT030	0	SIT045	6035568	0.124322	0.0618754	0.000824178
0	SIT030	0	SIT046	6035645	0.125534	0.0604111	0.00534408
0	SIT030	0	SIT047	6035525	0.126285	0.0605674	0.00477302
0	SIT030	0	SIT048	6035127	0.125234	0.0626626	-0.00466109
0	SIT030	0	SIT049	6034088	0.12322	0.0625596	-0.00407222
0	SIT030	0	SIT050	6035251	0.124334	0.0632236	-0.00326265
0	SIT030	0	SIT051	6035420	0.121461	0.0658889	-0.0237797
0	SIT030	0	SIT052	6035454	0.123652	0.0622929	-0.0017182
0	SIT030	0	SIT053	6035433	0.124354	0.0618888	-0.000970955
0	SIT030	0	SIT054	6035731	0.126295	0.0617751	0.00176211
0	SIT030	0	SIT055	6034857	0.0990892	0.0847536	-0.203046
0	SIT030	0	SIT056	6035445	0.125398	0.0601691	0.00433444
0	SIT030	0	SIT057	6035393	0.124159	0.0623161	-0.00142571
0	SIT030	0	SIT058	6035622	0.125328	0.0618448	0.00142082
0	SIT030	0	SIT059	6035657	0.126187	0.0621129	-0.000819802
0	SIT030	0	SIT060	6035530	0.12627	0.0590732	0.00771836
0	SIT030	0	SIT061	6035628	0.124806	0.0618978	-0.00100038
0	SIT030	0	SIT062	6035570	0.125352	0.062517	-0.0018696
0	SIT030	0	SIT063	6035658	0.125227	0.0626306	-0.000674938
0	SIT030	0	SIT064	6035734	0.125629	0.0611853	0.00133266
0	SIT030	0	SIT065	6035479	0.126183	0.0628151	-0.0034867
0	SIT030	0	SIT066	6035711	0.125473	0.0635234	-0.00667366
0	SIT030	0	SIT067	6035538	0.124138	0.0610133	0.00261711
0	SIT030	0	SIT068	6035472	0.125869	0.0619539	0.00219352
0	SIT030	0	SIT069	6035713	0.125714	0.058861	0.0112391
0	SIT030	0	SIT070	6035680	0.126576	0.061916	0.00032495
0	SIT030	0	SIT071	6035160	0.126923	0.0625687	0.000696928
0	SIT030	0	SIT072	6034011	0.125099	0.0624261	-0.00166695
0	SIT030	0	SIT073	6035452	0.126388	0.061668	-4.25412
0	SIT030	0	SIT074	6035234	0.124201	0.0619083	-0.140022
0	SIT030	0	SIT075	6035421	0.12677	0.0605544	0.00558554
0	SIT030	0	SIT076	6035399	0.126966	0.0604601	0.00613613
0	SIT030	0	SIT077	6035030	0.125328	0.0621273	0.000765942
0	SIT030	0	SIT078	6034691	0.123512	0.062488	-0.00241371
0	SIT030	0	SIT079	6034025	0.125449	0.0606446	0.00454742
0	SIT030	0	SIT080	6035419	0.125722	0.0618607	0.000527254
0	SIT030	0	SIT081	6035375	0.125495	0.0609288	0.00404359
0	SIT030	0	SIT082	6034178	0.126399	0.0611331	0.00348784
0	SIT030	0	SIT083	6035547	0.125294	0.0619284	-0.000722042
0	SIT030	0	SIT084	6035085	0.124275	0.0624528	-0.00128789
0	SIT030	0	SIT085	6033572	0.118517	0.0666249	-0.0353304
0	SIT030	0	SIT086	6035281	0.125453	0.0624047	-0.000431524
0	SIT030	0	SIT087	6035424	0.124977	0.0612333	0.0035902
0	SIT030	0	SIT088	6035621	0.123131	0.0632745	-0.00711611
0	SIT031	0	SIT003	6035193	0.126194	0.0604247	0.00400469
0	SIT031	0	SIT004	6035148	0.126	0.0596514	0.00993287
0	SIT031	0	SIT005	6035051	0.126607	0.0620179	0.00321194
0	SIT031	0	SIT007	6035064	0.12554	0.0605405	0.00676284
0	SIT031	0	SIT009	6034754	0.117112	0.0708435	-0.054471
0	SIT031	0	SIT010	6035156	0.127181	0.05965	0.00805333
0	SIT031	0	SIT011	6034855	0.123532	0.0610785	0.00092632
0	SIT031	0	SIT013	6034810	0.127277	0.0598824	0.00829578
0	SIT031	0	SIT016	6029900	0.12653	0.060671	0.00559526
0	SIT031	0	SIT017	6035137	0.127304	0.0605845	0.0091061
0	SIT031	0	SIT018	6035300	0.126813	0.0594295	0.0102984
0	SIT031	0	SIT019	6035245	0.126741	0.0603009	0.008742
0	SIT031	0	SIT022	6035079	0.123074	0.0612925	0.000148713
0	SIT031	0	SIT023	6035256	0.124881	0.0618511	0.000170553
0	SIT031	0	SIT026	6035205	0.126844	0.0608597	0.00541159
0	SIT031	0	SIT028	6032750	0.125036	0.0615109	0.00142018
0	SIT031	0	SIT029	6034739	0.126664	0.0594158	0.0115865
0	SIT031	0	SIT030	6034858	0.124109	0.060617	0.00436252
0	SIT031	0	SIT043	6035675	0.124957	0.0607594	0.0048477
0	SIT031	0	SIT044	6035650	0.124789	0.0608924	0.00423656
0	SIT031	0	SIT045	6035803	0.125257	0.0593606	0.0100046
0	SIT031	0	SIT046	6035880	0.126137	0.0590751	0.0103141
0	SIT031	0	SIT047	6035760	0.126418	0.0622783	-0.000316115
0	SIT031	0	SIT048	6035362	0.126059	0.0597207	0.00558052
0	SIT031	0	SIT049	6034323	0.124002	0.0612481	0.00121152
0	SIT031	0	SIT050	6035486	0.124668	0.0623907	-0.000247927
0	SIT031	0	SIT051	6035655	0.122595	0.0643307	-0.0170212
0	SIT031	0	SIT052	6035689	0.125449	0.0622356	0.00125819
0	SIT031	0	SIT053	6035668	0.125846	0.0601968	0.00645212
0	SIT031	0	SIT054	6035966	0.126586	0.0606045	0.00575219
0	SIT031	0	SIT055	6035092	0.100835	0.0830637	-0.193042
0	SIT031	0	SIT056	6035680	0.127552	0.0604104	0.00685017
0	SIT031	0	SIT057	6035628	0.124268	0.0605453	0.00412721
0	SIT031	0	SIT058	6035857	0.125432	0.0607041	0.00513917
0	SIT031	0	SIT059	6035892	0.125664	0.0594911	0.00636395
0	SIT031	0	SIT060	6035765	0.126982	0.0601418	0.00548363
0	SIT031	0	SIT061	6035863	0.126426	0.0616876	0.00207839
0	SIT031	0	SIT062	6035805	0.125713	0.0618825	0.000580148
0	SIT031	0	SIT063	6035893	0.125109	0.0612847	0.00332704
0	SIT031	0	SIT064	6035969	0.126649	0.0615048	0.00186169
0	SIT031	0	SIT065	6035714	0.126862	0.0624766	-0.00147382
0	SIT031	0	SIT066	6035946	0.124973	0.0613639	-0.000868812
0	SIT031	0	SIT067	6035773	0.123887	0.0593664	0.00723591
0	SIT031	0	SIT068	6035707	0.123847	0.0614341	0.000635909
0	SIT031	0	SIT069	6035948	0.125437	0.0604762	0.00581267
0	SIT031	0	SIT070	6035915	0.127603	0.0592479	0.0100294
0	SIT031	0	SIT071	6035395	0.126517	0.0597131	0.00878464
0	SIT031	0	SIT072	6034246	0.125765	0.0594712	0.00837173
0	SIT031	0	SIT073	6035687	0.127915	0.0615758	0.00253285
0	SIT031	0	SIT074	6035469	0.125095	0.0603365	0.00624549
0	SIT031	0	SIT075	6035656	0.127408	0.0624643	0.000657257
0	SIT031	0	SIT076	6035634	0.126562	0.0607268	0.00464984
0	SIT031	0	SIT077	6035265	0.124462	0.0619404	6.38463
0	SIT031	0	SIT078	6034926	0.126007	0.0638064	-0.00267951
0	SIT031	0	SIT079	6034260	0.126689	0.0597628	0.0091146
0	SIT031	0	SIT080	6035654	0.127753	0.0603515	0.00822375
0	SIT031	0	SIT081	6035610	0.126212	0.0622603	0.00101095
0	SIT031	0	SIT082	6034413	0.12586	0.060086	0.00593668
0	SIT031	0	SIT083	6035782	0.125607	0.0596697	0.00663438
0	SIT031	0	SIT084	6035320	0.125804	0.0619301	0.00260782
0	SIT031	0	SIT085	6033807	0.119787	0.0687674	-0.0402064
0	SIT031	0	SIT086	6035516	0.126327	0.0606344	0.00629682
0	SIT031	0	SIT087	6035659	0.123912	0.0613119	0.00167088
0	SIT031	0	SIT088	6035856	0.126882	0.0624312	0.00117642
0	SIT032	0	SIT003	6035194	0.126776	0.0611891	0.00239384
0	SIT032	0	SIT004	6035149	0.126119	0.0601788	0.00834158
0	SIT032	0	SIT005	6035052	0.126086	0.0616266	0.00345139
0	SIT032	0	SIT007	6035065	0.126751	0.0618179	0.00454941
0	SIT032	0	SIT009	6034755	0.117334	0.0715418	-0.0562001
0	SIT032	0	SIT010	6035157	0.126804	0.0605777	0.00446881
0	SIT032	0	SIT011	6034856	0.125133	0.0611968	0.00318666
0	SIT032	0	SIT013	6034811	0.126208	0.0601392	0.00569532
0	SIT032	0	SIT016	6029901	0.125433	0.0626276	-0.00224464
0	SIT032	0	SIT017	6035138	0.125209	0.0616127	0.00258205
0	SIT032	0	SIT018	6035301	0.126714	0.0594338	0.0099869
0	SIT032	0	SIT019	6035246	0.124879	0.0593031	0.00879656
0	SIT032	0	SIT022	6035080	0.124312	0.0612416	0.00236969
0	SIT032	0	SIT023	6035257	0.124099	0.0617622	-0.000602558
0	SIT032	0	SIT026	6035206	0.126753	0.0604861	0.00626482
0	SIT032	0	SIT028	6032751	0.125158	0.0629106	-0.00255135
0	SIT032	0	SIT029	6034740	0.125803	0.0625374	0.00053358
0	SIT032	0	SIT030	6034859	0.124961	0.0623082	0.000323217
0	SIT032	0	SIT031	6035094	0.125162	0.0638717	-0.00411498
0	SIT032	0	SIT043	6035676	0.122972	0.0620744	-0.00238909
0	SIT032	0	SIT044	6035651	0.124154	0.0615316	0.00114176
0	SIT032	0	SIT045	6035804	0.123587	0.0612338	0.00157684
0	SIT032	0	SIT046	6035881	0.125946	0.0612915	0.00307357
0	SIT032	0	SIT047	6035761	0.125617	0.061918	-0.000595388
0	SIT032	0	SIT048	6035363	0.127472	0.0610278	0.00358848
0	SIT032	0	SIT049	6034324	0.122939	0.0628369	-0.00515863
0	SIT032	0	SIT050	6035487	0.12552	0.0607842	0.00582889
0	SIT032	0	SIT051	6035656	0.120786	0.068153	-0.0317862
0	SIT032	0	SIT052	6035690	0.125409	0.06237	0.00094772
0	SIT032	0	SIT053	6035669	0.126426	0.0625221	6.11283
0	SIT032	0	SIT054	6035967	0.126859	0.0620843	0.00147361
0	SIT032	0	SIT055	6035093	0.0990802	0.0843546	-0.201261
0	SIT032	0	SIT056	6035681	0.126573	0.0607214	0.00424161
0	SIT032	0	SIT057	6035629	0.124796	0.0631851	-0.00331632
0	SIT032	0	SIT058	6035858	0.125609	0.0615154	0.00307226
0	SIT032	0	SIT059	6035893	0.125861	0.0642092	-0.00796158
0	SIT032	0	SIT060	6035766	0.127061	0.0618288	0.000275771
0	SIT032	0	SIT061	6035864	0.124862	0.0598718	0.00509384
0	SIT032	0	SIT062	6035806	0.125722	0.0629389	-0.00280205
0	SIT032	0	SIT063	6035894	0.12486	0.0617363	0.00171313
0	SIT032	0	SIT064	6035970	0.126322	0.0625197	-0.00190989
0	SIT032	0	SIT065	6035715	0.126942	0.0634463	-0.00446464
0	SIT032	0	SIT066	6035947	0.126194	0.0636747	-0.00624157
0	SIT032	0	SIT067	6035774	0.125507	0.061632	0.00261749
0	SIT032	0	SIT068	6035708	0.125391	0.0597526	0.00800304
0	SIT032	0	SIT069	6035949	0.124619	0.0610976	0.00250614
0	SIT032	0	SIT070	6035916	0.126919	0.061257	0.00266946
0	SIT032	0	SIT071	6035396	0.125915	0.0607335	0.00457743
0	SIT032	0	SIT072	6034247	0.124996	0.0616829	0.000247238
0	SIT032	0	SIT073	6035688	0.127351	0.0633572	-0.00395013
0	SIT032	0	SIT074	6035470	0.123521	0.0621922	-0.00171352
0	SIT032	0	SIT075	6035657	0.126658	0.062005	0.00076315
0	SIT032	0	SIT076	6035635	0.126878	0.0605375	0.0055604
0	SIT032	0	SIT077	6035266	0.125506	0.061987	0.00168078
0	SIT032	0	SIT078	6034927	0.124351	0.0631163	-0.00326298
0	SIT032	0	SIT079	6034261	0.127107	0.0610759	0.00556994
0	SIT032	0	SIT080	6035655	0.12537	0.0632977	-0.00462415
0	SIT032	0	SIT081	6035611	0.125755	0.0619611	0.00107423
0	SIT032	0	SIT082	6034414	0.127229	0.0616434	0.0031075
0	SIT032	0	SIT083	6035783	0.126948	0.0613949	0.00325117
0	SIT032	0	SIT084	6035321	0.123157	0.0631786	-0.00543336
0	SIT032	0	SIT085	6033808	0.119009	0.0663183	-0.0334361
0	SIT032	0	SIT086	6035517	0.12593	0.0603279	0.00646919
0	SIT032	0	SIT087	6035660	0.125826	0.0614072	0.0041542
0	SIT032	0	SIT088	6035857	0.126204	0.0623958	8.85761
0	SIT033	0	SIT003	6035199	0.127553	0.0615716	0.00280543
0	SIT033	0	SIT004	6035154	0.125718	0.0610269	0.00552409
0	SIT033	0	SIT005	6035057	0.126352	0.0605464	0.00756416
0	SIT033	0	SIT007	6035070	0.125513	0.0617038	0.00304946
0	SIT033	0	SIT009	6034760	0.117012	0.0719614	-0.0585131
0	SIT033	0	SIT010	6035162	0.126384	0.0607541	0.00368215
0	SIT033	0	SIT011	6034861	0.124456	0.0611913	0.00174888
0	SIT033	0	SIT013	6034816	0.126627	0.0609899	0.00413317
0	SIT033	0	SIT016	6029906	0.127112	0.0613675	0.00458583
0	SIT033	0	SIT017	6035143	0.127356	0.0611467	0.00770146
0	SIT033	0	SIT018	6035306	0.126332	0.0615473	0.00331277
0	SIT033	0	SIT019	6035251	0.125732	0.0610805	0.0050445
0	SIT033	0	SIT022	6035085	0.124389	0.0616036	0.000972721
0	SIT033	0	SIT023	6035262	0.12383	0.0604516	0.00262577
0	SIT033	0	SIT026	6035211	0.126861	0.0602534	0.00753814
0	SIT033	0	SIT028	6032756	0.124032	0.061233	0.000404273
0	SIT033	0	SIT029	6034745	0.124784	0.061074	0.00386549
0	SIT033	0	SIT030	6034864	0.126417	0.0617272	0.00434583
0	SIT033	0	SIT031	6035099	0.12472	0.0624432	-0.000503753
0	SIT033	0	SIT032	6035100	0.124508	0.0618543	0.000823202
0	SIT033	0	SIT043	6035681	0.124417	0.0612325	0.00281749
0	SIT033	0	SIT044	6035656	0.125475	0.0615542	0.0035065
0	SIT033	0	SIT045	6035809	0.124735	0.0607417	0.00472845
0	SIT033	0	SIT046	6035886	0.126425	0.060587	0.00635971
0	SIT033	0	SIT047	6035766	0.126044	0.0620423	8.12029
0	SIT033	0	SIT048	6035368	0.127121	0.0614781	0.00206802
0	SIT033	0	SIT049	6034329	0.124082	0.0622744	-0.00207483
0	SIT033	0	SIT050	6035492	0.124271	0.0620024	0.000237945
0	SIT033	0	SIT051	6035661	0.120753	0.0645341	-0.0208281
0	SIT033	0	SIT052	6035695	0.124199	0.0621196	-0.000550598
0	SIT033	0	SIT053	6035674	0.126345	0.0605536	0.00637451
0	SIT033	0	SIT054	6035972	0.126649	0.0600598	0.00775209
0	SIT033	0	SIT055	6035098	0.0992093	0.0825718	-0.194591
0	SIT033	0	SIT056	6035686	0.125274	0.0596916	0.00580013
0	SIT033	0	SIT057	6035634	0.124107	0.0605351	0.00415336
0	SIT033	0	SIT058	6035863	0.124739	0.0609002	0.00322238
0	SIT033	0	SIT059	6035898	0.126273	0.0628816	-0.00284519
0	SIT033	0	SIT060	6035771	0.126103	0.0598243	0.00535155
0	SIT033	0	SIT061	6035869	0.126699	0.060745	0.00562124
0	SIT033	0	SIT062	6035811	0.125053	0.0621512	-0.00100626
0	SIT033	0	SIT063	6035899	0.123825	0.0624046	-0.00234035
0	SIT033	0	SIT064	6035975	0.126175	0.0617971	0.000487961
0	SIT033	0	SIT065	6035720	0.126036	0.0611031	0.00172909
0	SIT033	0	SIT066	6035952	0.124648	0.0618824	-0.00270702
0	SIT033	0	SIT067	6035779	0.12428	0.0617857	0.000653833
0	SIT033	0	SIT068	6035713	0.123956	0.0612421	0.00163129
0	SIT033	0	SIT069	6035954	0.124994	0.0599662	0.00694178
0	SIT033	0	SIT070	6035921	0.124726	0.0597879	0.00420735
0	SIT033	0	SIT071	6035401	0.125095	0.0606286	0.00404395
0	SIT033	0	SIT072	6034252	0.126824	0.0614954	0.00403095
0	SIT033	0	SIT073	6035693	0.126324	0.0627219	-0.00317008
0	SIT033	0	SIT074	6035475	0.125305	0.061397	0.00306307
0	SIT033	0	SIT075	6035662	0.125968	0.0613083	0.00223947
0	SIT033	0	SIT076	6035640	0.127295	0.0603296	0.00722943
0	SIT033	0	SIT077	6035271	0.123657	0.0624938	-0.00312661
0	SIT033	0	SIT078	6034932	0.12524	0.0616956	0.00280361
0	SIT033	0	SIT079	6034266	0.125884	0.0605722	0.00563792
0	SIT033	0	SIT080	6035660	0.125832	0.0624005	-0.000757865
0	SIT033	0	SIT081	6035616	0.124407	0.0623315	-0.0017401
0	SIT033	0	SIT082	6034419	0.126649	0.0595111	0.00914556
0	SIT033	0	SIT083	6035788	0.126088	0.0602531	0.00582955
0	SIT033	0	SIT084	6035326	0.124713	0.0612204	0.00335959
0	SIT033	0	SIT085	6033813	0.119629	0.0666477	-0.0338227
0	SIT033	0	SIT086	6035522	0.124415	0.0619108	-0.000306813
0	SIT033	0	SIT087	6035665	0.12517	0.059531	0.00929214
0	SIT033	0	SIT088	6035862	0.126149	0.0612565	0.00389742
0	SIT034	0	SIT003	6035354	0.125747	0.0606291	0.00128882
0	SIT034	0	SIT004	6035309	0.125945	0.0601437	0.00696288
0	SIT034	0	SIT005	6035212	0.125828	0.0614888	0.00223359
0	SIT034	0	SIT007	6035225	0.12614	0.0607707	0.00559381
0	SIT034	0	SIT009	6034915	0.11655	0.0708832	-0.0540093
0	SIT034	0	SIT010	6035317	0.127308	0.0595414	0.00720759
0	SIT034	0	SIT011	6035016	0.125301	0.0609803	0.0049142
0	SIT034	0	SIT013	6034971	0.126154	0.060672	0.00273165
0	SIT034	0	SIT016	6030061	0.12651	0.0617307	0.000911803
0	SIT034	0	SIT017	6035298	0.127002	0.0602966	0.00815755
0	SIT034	0	SIT018	6035461	0.125494	0.0590709	0.00801022
0	SIT034	0	SIT019	6035406	0.126069	0.0609473	0.0043413
0	SIT034	0	SIT022	6035240	0.12594	0.0602307	0.00762153
0	SIT034	0	SIT023	6035417	0.122729	0.0624144	-0.00346332
0	SIT034	0	SIT026	6035366	0.126982	0.0597906	0.00753035
0	SIT034	0	SIT028	6032911	0.12197	0.062083	-0.00365214
0	SIT034	0	SIT029	6034900	0.125117	0.0598659	0.00645299
0	SIT034	0	SIT030	6035019	0.123811	0.0610959	0.0010255
0	SIT034	0	SIT031	6035254	0.124331	0.0621679	-0.00142859
0	SIT034	0	SIT032	6035255	0.124745	0.0626428	-0.00210202
0	SIT034	0	SIT033	6035260	0.125249	0.0604211	0.00512975
0	SIT034	0	SIT043	6035836	0.124496	0.0615539	0.000292997
0	SIT034	0	SIT044	6035811	0.124024	0.0610783	0.00108757
0	SIT034	0	SIT045	6035964	0.125012	0.0607572	0.00398665
0	SIT034	0	SIT046	6036041	0.124483	0.06063	0.00160646
0	SIT034	0	SIT047	6035921	0.125212	0.0599829	0.00347496
0	SIT034	0	SIT048	6035523	0.127203	0.0612699	0.00118582
0	SIT034	0	SIT049	6034484	0.124413	0.0608645	0.00382794
0	SIT034	0	SIT050	6035647	0.125864	0.0624263	6.61626
0	SIT034	0	SIT051	6035816	0.121259	0.0650182	-0.0198394
0	SIT034	0	SIT052	6035850	0.124134	0.0611473	0.00165569
0	SIT034	0	SIT053	6035829	0.125707	0.0581204	0.0112564
0	SIT034	0	SIT054	6036127	0.125719	0.060098	0.00458646
0	SIT034	0	SIT055	6035253	0.0989702	0.0837662	-0.197587
0	SIT034	0	SIT056	6035841	0.126281	0.0595877	0.0060438
0	SIT034	0	SIT057	6035789	0.124721	0.0609894	0.00205612
0	SIT034	0	SIT058	6036018	0.123426	0.060996	0.00184274
0	SIT034	0	SIT059	6036053	0.1262	0.0632322	-0.00572662
0	SIT034	0	SIT060	6035926	0.126707	0.0607983	0.0016471
0	SIT034	0	SIT061	6036024	0.125052	0.0603391	0.0027068
0	SIT034	0	SIT062	6035966	0.124745	0.0620825	-0.00294548
0	SIT034	0	SIT063	6036054	0.122715	0.0624072	-0.00408129
0	SIT034	0	SIT064	6036130	0.126863	0.0595761	0.00672796
0	SIT034	0	SIT065	6035875	0.126184	0.0617259	-0.00162538
0	SIT034	0	SIT066	6036107	0.126751	0.0628574	-0.00416236
0	SIT034	0	SIT067	6035934	0.125375	0.0610423	0.00298161
0	SIT034	0	SIT068	6035868	0.126075	0.0604488	0.00568439
0	SIT034	0	SIT069	6036109	0.125179	0.0580245	0.0115865
0	SIT034	0	SIT070	6036076	0.125239	0.060614	0.000808211
0	SIT034	0	SIT071	6035556	0.126019	0.0613889	0.00147639
0	SIT034	0	SIT072	6034407	0.12569	0.0609888	0.0022004
0	SIT034	0	SIT073	6035848	0.12624	0.059309	0.00552362
0	SIT034	0	SIT074	6035630	0.124513	0.0617317	0.000745296
0	SIT034	0	SIT075	6035817	0.126454	0.0603047	0.00442456
0	SIT034	0	SIT076	6035795	0.125503	0.0605186	0.00225882
0	SIT034	0	SIT077	6035426	0.124901	0.0593869	0.00885327
0	SIT034	0	SIT078	6035087	0.125406	0.0614435	0.00224404
0	SIT034	0	SIT079	6034421	0.124352	0.0617254	-0.00190321
0	SIT034	0	SIT080	6035815	0.126409	0.0612835	0.00189479
0	SIT034	0	SIT081	6035771	0.125061	0.0606794	0.00268514
0	SIT034	0	SIT082	6034574	0.126068	0.0600087	0.00501586
0	SIT034	0	SIT083	6035943	0.126703	0.0605985	0.0040824
0	SIT034	0	SIT084	6035481	0.12406	0.0608686	0.00178907
0	SIT034	0	SIT085	6033968	0.120395	0.0669424	-0.0318137
0	SIT034	0	SIT086	6035677	0.125192	0.0611641	0.00152444
0	SIT034	0	SIT087	6035820	0.123582	0.0612175	4.08719
0	SIT034	0	SIT088	6036017	0.124	0.0621443	-0.00379763
0	SIT035	0	SIT003	6035174	0.125858	0.0623268	-0.00085961
0	SIT035	0	SIT004	6035129	0.125163	0.0595432	0.00815449
0	SIT035	0	SIT005	6035032	0.125694	0.0613185	0.00392399
0	SIT035	0	SIT007	6035045	0.127195	0.0619858	0.00353329
0	SIT035	0	SIT009	6034735	0.115498	0.0715773	-0.0610335
0	SIT035	0	SIT010	6035137	0.128176	0.0599171	0.0101746
0	SIT035	0	SIT011	6034836	0.12598	0.0614376	0.00210441
0	SIT035	0	SIT013	6034791	0.12783	0.0595573	0.0115455
0	SIT035	0	SIT016	6029881	0.126169	0.0614936	0.00397476
0	SIT035	0	SIT017	6035118	0.12632	0.0613711	0.00429924
0	SIT035	0	SIT018	6035281	0.127429	0.0603221	0.00993683
0	SIT035	0	SIT019	6035226	0.124674	0.0613154	0.00231546
0	SIT035	0	SIT022	6035060	0.12473	0.0606475	0.00319907
0	SIT035	0	SIT023	6035237	0.12509	0.0629576	-0.00441614
0	SIT035	0	SIT026	6035186	0.127688	0.0613124	0.00677068
0	SIT035	0	SIT028	6032731	0.123956	0.0615557	-0.00195636
0	SIT035	0	SIT029	6034720	0.126071	0.0616329	0.00323366
0	SIT035	0	SIT030	6034839	0.125911	0.0617751	0.00218548
0	SIT035	0	SIT031	6035074	0.12611	0.0609396	0.00500499
0	SIT035	0	SIT032	6035075	0.126057	0.0623333	0.000488054
0	SIT035	0	SIT033	6035080	0.125105	0.0612504	0.00275593
0	SIT035	0	SIT034	6035235	0.12562	0.0602505	0.00497959
0	SIT035	0	SIT043	6035656	0.126476	0.0608383	0.00628916
0	SIT035	0	SIT044	6035631	0.124051	0.0606024	0.00323776
0	SIT035	0	SIT045	6035784	0.125486	0.0620927	0.000500158
0	SIT035	0	SIT046	6035861	0.125897	0.0595087	0.010042
0	SIT035	0	SIT047	6035741	0.127212	0.0625161	0.00164123
0	SIT035	0	SIT048	6035343	0.127073	0.0613135	0.00370923
0	SIT035	0	SIT049	6034304	0.12472	0.05985	0.00513698
0	SIT035	0	SIT050	6035467	0.123776	0.0620767	-0.00199286
0	SIT035	0	SIT051	6035636	0.121236	0.0643351	-0.0207111
0	SIT035	0	SIT052	6035670	0.125799	0.0619126	0.00130687
0	SIT035	0	SIT053	6035649	0.126679	0.0609144	0.00697725
0	SIT035	0	SIT054	6035947	0.126305	0.060562	0.00688688
0	SIT035	0	SIT055	6035073	0.100115	0.0828688	-0.195564
0	SIT035	0	SIT056	6035661	0.127891	0.0599697	0.0101475
0	SIT035	0	SIT057	6035609	0.124835	0.0616988	0.00146018
0	SIT035	0	SIT058	6035838	0.1254	0.0607899	0.00334095
0	SIT035	0	SIT059	6035873	0.124709	0.0628141	-0.00378366
0	SIT035	0	SIT060	6035746	0.126702	0.0602527	0.00615953
0	SIT035	0	SIT061	6035844	0.126241	0.0600469	0.00825436
0	SIT035	0	SIT062	6035786	0.125976	0.0620635	0.00190414
0	SIT035	0	SIT063	6035874	0.123935	0.0621186	-0.0025259
0	SIT035	0	SIT064	6035950	0.127081	0.06039	0.00738405
0	SIT035	0	SIT065	6035695	0.126968	0.0614728	0.00324072
0	SIT035	0	SIT066	6035927	0.127836	0.0606149	0.00726023
0	SIT035	0	SIT067	6035754	0.126833	0.0619894	0.0035495
0	SIT035	0	SIT068	6035688	0.124884	0.0603408	0.00580975
0	SIT035	0	SIT069	6035929	0.125091	0.0584932	0.0119523
0	SIT035	0	SIT070	6035896	0.127838	0.0596881	0.0104677
0	SIT035	0	SIT071	6035376	0.126561	0.0611687	0.0058313
0	SIT035	0	SIT072	6034227	0.126379	0.061117	0.00569722
0	SIT035	0	SIT073	6035668	0.127249	0.0616543	0.00274301
0	SIT035	0	SIT074	6035450	0.123962	0.0616756	-0.00109416
0	SIT035	0	SIT075	6035637	0.128832	0.0607109	0.00964012
0	SIT035	0	SIT076	6035615	0.125994	0.0602459	0.00669574
0	SIT035	0	SIT077	6035246	0.125969	0.0611148	0.00343384
0	SIT035	0	SIT078	6034907	0.124175	0.0630089	-0.00408428
0	SIT035	0	SIT079	6034241	0.126203	0.0628752	0.000305356
0	SIT035	0	SIT080	6035635	0.126475	0.0607739	0.00640783
0	SIT035	0	SIT081	6035591	0.125658	0.0613542	0.00439268
0	SIT035	0	SIT082	6034394	0.126733	0.0592025	0.0113201
0	SIT035	0	SIT083	6035763	0.127056	0.0596264	0.0104118
0	SIT035	0	SIT084	6035301	0.126716	0.0608737	0.00649106
0	SIT035	0	SIT085	6033788	0.120136	0.0655499	-0.0307958
0	SIT035	0	SIT086	6035497	0.125488	0.0610656	0.0050881
0	SIT035	0	SIT087	6035640	0.125568	0.0625231	-0.000373954
0	SIT035	0	SIT088	6035837	0.125406	0.0620201	0.00164143
0	SIT036	0	SIT003	6034846	0.126065	0.0606657	0.00382744
0	SIT036	0	SIT004	6034801	0.124901	0.0609379	0.00419558
0	SIT036	0	SIT005	6034704	0.126241	0.0605561	0.00780487
0	SIT036	0	SIT007	6034717	0.124985	0.0612329	0.00316132
0	SIT036	0	SIT009	6034407	0.117002	0.0708906	-0.0556136
0	SIT036	0	SIT010	6034809	0.128564	0.0603007	0.00892213
0	SIT036	0	SIT011	6034508	0.12515	0.0614135	0.00160923
0	SIT036	0	SIT013	6034463	0.126454	0.0605451	0.00573828
0	SIT036	0	SIT016	6029553	0.1261	0.0619636	0.00172582
0	SIT036	0	SIT017	6034790	0.12528	0.061483	0.00307304
0	SIT036	0	SIT018	6034953	0.127554	0.061547	0.00570262
0	SIT036	0	SIT019	6034898	0.124329	0.0617886	0.00105474
0	SIT036	0	SIT022	6034732	0.123908	0.0600202	0.0045675
0	SIT036	0	SIT023	6034909	0.124895	0.0629466	-0.00396891
0	SIT036	0	SIT026	6034858	0.126883	0.0599785	0.00891849
0	SIT036	0	SIT028	6032403	0.123467	0.0608373	0.000268547
0	SIT036	0	SIT029	6034392	0.124787	0.0606513	0.0049907
0	SIT036	0	SIT030	6034511	0.124677	0.0627559	-0.00200349
0	SIT036	0	SIT031	6034746	0.125705	0.0601311	0.00757021
0	SIT036	0	SIT032	6034747	0.124687	0.0610412	0.00306294
0	SIT036	0	SIT033	6034752	0.124486	0.0615082	0.00172268
0	SIT036	0	SIT034	6034907	0.124771	0.0616563	4.63714
0	SIT036	0	SIT035	6034727	0.125765	0.0613849	0.00386935
0	SIT036	0	SIT043	6035328	0.123931	0.0605763	0.0038995
0	SIT036	0	SIT044	6035303	0.124811	0.0607388	0.00469075
0	SIT036	0	SIT045	6035456	0.125332	0.0610522	0.00416412
0	SIT036	0	SIT046	6035533	0.125023	0.0603314	0.00551084
0	SIT036	0	SIT047	6035413	0.125436	0.0608646	0.00327557
0	SIT036	0	SIT048	6035015	0.126858	0.0617977	0.00121636
0	SIT036	0	SIT049	6033976	0.124506	0.0624896	-0.00260526
0	SIT036	0	SIT050	6035139	0.125048	0.0619895	0.000940425
0	SIT036	0	SIT051	6035308	0.120619	0.0645308	-0.0215672
0	SIT036	0	SIT052	6035342	0.123345	0.0634455	-0.00645375
0	SIT036	0	SIT053	6035321	0.126964	0.0593794	0.0114166
0	SIT036	0	SIT054	6035619	0.124797	0.060049	0.00546657
0	SIT036	0	SIT055	6034745	0.0978081	0.0820813	-0.196087
0	SIT036	0	SIT056	6035333	0.125689	0.0596678	0.00702057
0	SIT036	0	SIT057	6035281	0.125196	0.0602438	0.00717296
0	SIT036	0	SIT058	6035510	0.12494	0.0619853	-0.000335828
0	SIT036	0	SIT059	6035545	0.125501	0.0609358	0.00245448
0	SIT036	0	SIT060	6035418	0.125526	0.0600263	0.00436429
0	SIT036	0	SIT061	6035516	0.126337	0.0615937	0.00298746
0	SIT036	0	SIT062	6035458	0.128115	0.0610171	0.00766922
0	SIT036	0	SIT063	6035546	0.125118	0.0592959	0.00867651
0	SIT036	0	SIT064	6035622	0.125593	0.0609501	0.0027068
0	SIT036	0	SIT065	6035367	0.125484	0.061666	-0.000319459
0	SIT036	0	SIT066	6035599	0.1267	0.0602898	0.00583076
0	SIT036	0	SIT067	6035426	0.123192	0.0615287	9.77927
0	SIT036	0	SIT068	6035360	0.124743	0.0617937	0.00167342
0	SIT036	0	SIT069	6035601	0.126355	0.0600268	0.00934785
0	SIT036	0	SIT070	6035568	0.127706	0.061452	0.00419546
0	SIT036	0	SIT071	6035048	0.124782	0.0602265	0.00531196
0	SIT036	0	SIT072	6033899	0.126043	0.0610764	0.00463102
0	SIT036	0	SIT073	6035340	0.1263	0.0610973	0.00228722
0	SIT036	0	SIT074	6035122	0.123408	0.0621267	-0.00261935
0	SIT036	0	SIT075	6035309	0.124841	0.0610451	0.00184454
0	SIT036	0	SIT076	6035287	0.125393	0.0617903	0.00036936
0	SIT036	0	SIT077	6034918	0.124055	0.061378	0.000394951
0	SIT036	0	SIT078	6034579	0.124724	0.0634805	-0.00398426
0	SIT036	0	SIT079	6033913	0.125511	0.0615576	0.00256971
0	SIT036	0	SIT080	6035307	0.124865	0.0612429	0.00183312
0	SIT036	0	SIT081	6035263	0.125845	0.0612679	0.00424497
0	SIT036	0	SIT082	6034066	0.124862	0.0595164	0.0068377
0	SIT036	0	SIT083	6035435	0.127141	0.0599379	0.00891552
0	SIT036	0	SIT084	6034973	0.126042	0.0631466	-0.000781188
0	SIT036	0	SIT085	6033460	0.118319	0.0667299	-0.0367197
0	SIT036	0	SIT086	6035169	0.126122	0.0610543	0.00544628
0	SIT036	0	SIT087	6035312	0.123649	0.0626067	-0.00285517
0	SIT036	0	SIT088	6035509	0.124836	0.0620432	0.405181
0	SIT037	0	SIT003	6034915	0.126253	0.0618418	-0.00154449
0	SIT037	0	SIT004	6034870	0.123863	0.0622873	-0.0027199
0	SIT037	0	SIT005	6034773	0.125402	0.0624246	-0.00118219
0	SIT037	0	SIT007	6034786	0.125369	0.0611637	0.00332233
0	SIT037	0	SIT009	6034476	0.114923	0.0715287	-0.0588839
0	SIT037	0	SIT010	6034878	0.125204	0.0615229	-0.00202988
0	SIT037	0	SIT011	6034577	0.123919	0.062813	-0.00273523
0	SIT037	0	SIT013	6034532	0.124393	0.0613988	-0.00207605
0	SIT037	0	SIT016	6029622	0.125	0.0626817	-0.00422717
0	SIT037	0	SIT017	6034859	0.124	0.060667	0.00251562
0	SIT037	0	SIT018	6035022	0.12515	0.0604003	0.00350392
0	SIT037	0	SIT019	6034967	0.124199	0.0623523	-0.00274711
0	SIT037	0	SIT022	6034801	0.122118	0.0628283	-0.00614202
0	SIT037	0	SIT023	6034978	0.124554	0.0614804	0.00210276
0	SIT037	0	SIT026	6034927	0.12588	0.0593392	0.00735714
0	SIT037	0	SIT028	6032472	0.122767	0.061415	-0.000510987
0	SIT037	0	SIT029	6034461	0.123332	0.0615828	-0.00147367
0	SIT037	0	SIT030	6034580	0.1249	0.0621322	-0.000357634
0	SIT037	0	SIT031	6034815	0.123523	0.0627227	-0.00425405
0	SIT037	0	SIT032	6034816	0.124457	0.0625724	-0.00219697
0	SIT037	0	SIT033	6034821	0.124658	0.0607857	0.0032189
0	SIT037	0	SIT034	6034976	0.12229	0.0614316	-0.00101401
0	SIT037	0	SIT035	6034796	0.125766	0.0612524	0.00224753
0	SIT037	0	SIT036	6034468	0.124382	0.061682	-0.000498101
0	SIT037	0	SIT043	6035397	0.124035	0.0627775	-0.00405866
0	SIT037	0	SIT044	6035372	0.123132	0.06223	-0.00371289
0	SIT037	0	SIT045	6035525	0.123477	0.0613488	-7.92801
0	SIT037	0	SIT046	6035602	0.124556	0.0597359	0.00460791
0	SIT037	0	SIT047	6035482	0.126825	0.0615018	0.0014092
0	SIT037	0	SIT048	6035084	0.1256	0.0615519	-0.00203005
0	SIT037	0	SIT049	6034045	0.125065	0.0622781	0.000596595
0	SIT037	0	SIT050	6035208	0.123403	0.0631567	-0.00584776
0	SIT037	0	SIT051	6035377	0.118675	0.0651969	-0.0246179
0	SIT037	0	SIT052	6035411	0.123172	0.0628709	-0.00500509
0	SIT037	0	SIT053	6035390	0.125455	0.0617596	-0.000222783
0	SIT037	0	SIT054	6035688	0.125883	0.0598099	0.00585194
0	SIT037	0	SIT055	6034814	0.0976574	0.0814405	-0.191292
0	SIT037	0	SIT056	6035402	0.126719	0.0605166	0.00397932
0	SIT037	0	SIT057	6035350	0.123507	0.0602666	0.00254383
0	SIT037	0	SIT058	6035579	0.124137	0.0622812	-0.000884078
0	SIT037	0	SIT059	6035614	0.12439	0.0636053	-0.00952969
0	SIT037	0	SIT060	6035487	0.125015	0.0607671	-0.000736889
0	SIT037	0	SIT061	6035585	0.124612	0.0608499	0.000584195
0	SIT037	0	SIT062	6035527	0.125136	0.0628011	-0.00442708
0	SIT037	0	SIT063	6035615	0.123437	0.0632812	-0.00552336
0	SIT037	0	SIT064	6035691	0.124747	0.0604811	0.000804276
0	SIT037	0	SIT065	6035436	0.125061	0.0604798	0.000610263
0	SIT037	0	SIT066	6035668	0.126243	0.0612688	8.60447
0	SIT037	0	SIT067	6035495	0.124652	0.0620317	-0.00106515
0	SIT037	0	SIT068	6035429	0.124224	0.0612039	0.00063923
0	SIT037	0	SIT069	6035670	0.126173	0.0595636	0.00850184
0	SIT037	0	SIT070	6035637	0.125648	0.0611157	2.87241
0	SIT037	0	SIT071	6035117	0.12615	0.0619309	0.00013495
0	SIT037	0	SIT072	6033968	0.125843	0.0603024	0.00469006
0	SIT037	0	SIT073	6035409	0.125723	0.0625083	-0.00500548
0	SIT037	0	SIT074	6035191	0.123334	0.0621028	-0.00208053
0	SIT037	0	SIT075	6035378	0.126452	0.0610403	0.00228246
0	SIT037	0	SIT076	6035356	0.12533	0.0610653	0.000436883
0	SIT037	0	SIT077	6034987	0.123949	0.0623998	-0.00176189
0	SIT037	0	SIT078	6034648	0.122832	0.0630539	-0.00656025
0	SIT037	0	SIT079	6033982	0.124724	0.0622122	-0.00270815
0	SIT037	0	SIT080	6035376	0.123996	0.0619317	-0.00368825
0	SIT037	0	SIT081	6035332	0.123897	0.061781	-0.00236413
0	SIT037	0	SIT082	6034135	0.125299	0.0603266	0.00299187
0	SIT037	0	SIT083	6035504	0.124205	0.0593369	0.00424745
0	SIT037	0	SIT084	6035042	0.123868	0.061506	-0.00034525
0	SIT037	0	SIT085	6033529	0.117645	0.0662551	-0.0341589
0	SIT037	0	SIT086	6035238	0.127193	0.06095	0.00540128
0	SIT037	0	SIT087	6035381	0.122626	0.0622672	-0.00454271
0	SIT037	0	SIT088	6035578	0.12425	0.0621669	-0.0033498
0	SIT038	0	SIT003	6035221	0.127966	0.0586315	0.0160179
0	SIT038	0	SIT004	6035176	0.12839	0.0596442	0.00995814
0	SIT038	0	SIT005	6035079	0.127829	0.060401	0.00716599
0	SIT038	0	SIT007	6035092	0.126468	0.0596385	0.00677945
0	SIT038	0	SIT009	6034782	0.119487	0.0691124	-0.0495621
0	SIT038	0	SIT010	6035184	0.129935	0.0610465	0.0115438
0	SIT038	0	SIT011	6034883	0.12791	0.0610917	0.00329269
0	SIT038	0	SIT013	6034838	0.129619	0.0604813	0.0120373
0	SIT038	0	SIT016	6029928	0.127286	0.0595442	0.0105114
0	SIT038	0	SIT017	6035165	0.126264	0.0588057	0.0092373
0	SIT038	0	SIT018	6035328	0.128574	0.0591888	0.0131093
0	SIT038	0	SIT019	6035273	0.125863	0.0603602	0.00422594
0	SIT038	0	SIT022	6035107	0.130199	0.0597292	0.0115807
0	SIT038	0	SIT023	6035284	0.126296	0.0612223	-5.17796
0	SIT038	0	SIT026	6035233	0.129263	0.0596907	0.0131449
0	SIT038	0	SIT028	6032778	0.12585	0.0595747	0.00422648
0	SIT038	0	SIT029	6034767	0.128122	0.0586792	0.012596
0	SIT038	0	SIT030	6034886	0.128134	0.0604407	0.00684421
0	SIT038	0	SIT031	6035121	0.127198	0.0617229	0.00142805
0	SIT038	0	SIT032	6035122	0.128239	0.060125	0.00777337
0	SIT038	0	SIT033	6035127	0.126621	0.0616579	0.000992929
0	SIT038	0	SIT034	6035282	0.127998	0.0603819	0.00538834
0	SIT038	0	SIT035	6035102	0.128404	0.0604116	0.00873022
0	SIT038	0	SIT036	6034774	0.128099	0.0604447	0.00748017
0	SIT038	0	SIT037	6034843	0.126576	0.0605247	0.00287815
0	SIT038	0	SIT043	6035703	0.12601	0.0618243	-0.000273737
0	SIT038	0	SIT044	6035678	0.12648	0.0603924	0.00477512
0	SIT038	0	SIT045	6035831	0.127307	0.059951	0.00701923
0	SIT038	0	SIT046	6035908	0.127214	0.0595224	0.0100533
0	SIT038	0	SIT047	6035788	0.128888	0.0598063	0.0129103
0	SIT038	0	SIT048	6035390	0.129557	0.061034	0.0110454
0	SIT038	0	SIT049	6034351	0.126663	0.0609081	0.0020132
0	SIT038	0	SIT050	6035514	0.126868	0.0606049	0.00442242
0	SIT038	0	SIT051	6035683	0.122085	0.0645622	-0.0230066
0	SIT038	0	SIT052	6035717	0.1286	0.0608259	0.00610208
0	SIT038	0	SIT053	6035696	0.127549	0.0593365	0.011103
0	SIT038	0	SIT054	6035994	0.127641	0.0599628	0.00990884
0	SIT038	0	SIT055	6035120	0.100636	0.0799472	-0.186791
0	SIT038	0	SIT056	6035708	0.1285	0.0593471	0.0139902
0	SIT038	0	SIT057	6035656	0.12736	0.0603992	0.00646371
0	SIT038	0	SIT058	6035885	0.127073	0.0601537	0.00502457
0	SIT038	0	SIT059	6035920	0.128181	0.0617515	0.006631
0	SIT038	0	SIT060	6035793	0.130136	0.0594041	0.0166155
0	SIT038	0	SIT061	6035891	0.127485	0.0603714	0.00853129
0	SIT038	0	SIT062	6035833	0.129035	0.0607043	0.00968637
0	SIT038	0	SIT063	6035921	0.124571	0.0606708	5.32092
0	SIT038	0	SIT064	6035997	0.129741	0.0607149	0.0119638
0	SIT038	0	SIT065	6035742	0.128959	0.0619374	0.00759646
0	SIT038	0	SIT066	6035974	0.128113	0.0610066	0.00918605
0	SIT038	0	SIT067	6035801	0.128056	0.0611839	0.00505562
0	SIT038	0	SIT068	6035735	0.126654	0.0605756	0.00497762
0	SIT038	0	SIT069	6035976	0.127312	0.0588675	0.011376
0	SIT038	0	SIT070	6035943	0.128427	0.0600889	0.012064
0	SIT038	0	SIT071	6035423	0.127038	0.0608653	0.00586054
0	SIT038	0	SIT072	6034274	0.127426	0.0592908	0.0112393
0	SIT038	0	SIT073	6035715	0.12905	0.0599498	0.0133378
0	SIT038	0	SIT074	6035497	0.125462	0.0606769	0.00143326
0	SIT038	0	SIT075	6035684	0.128571	0.0597906	0.0124481
0	SIT038	0	SIT076	6035662	0.128116	0.0602216	0.0104974
0	SIT038	0	SIT077	6035293	0.125922	0.0608154	0.00143485
0	SIT038	0	SIT078	6034954	0.124702	0.0616815	-0.00204593
0	SIT038	0	SIT079	6034288	0.127547	0.058794	0.0127246
0	SIT038	0	SIT080	6035682	0.12829	0.061488	0.00634894
0	SIT038	0	SIT081	6035638	0.127692	0.0611243	0.00558204
0	SIT038	0	SIT082	6034441	0.129722	0.0596786	0.0142683
0	SIT038	0	SIT083	6035810	0.127506	0.0605132	0.00848302
0	SIT038	0	SIT084	6035348	0.125905	0.0617207	-0.000171726
0	SIT038	0	SIT085	6033835	0.122313	0.0656695	-0.0306515
0	SIT038	0	SIT086	6035544	0.127428	0.0590142	0.0114841
0	SIT038	0	SIT087	6035687	0.126222	0.0612356	0.00173757
0	SIT038	0	SIT088	6035884	0.127326	0.0620506	0.0025297
0	SIT039	0	SIT003	6035109	0.128238	0.0585736	0.0153212
0	SIT039	0	SIT004	6035064	0.128335	0.0596817	0.0113951
0	SIT039	0	SIT005	6034967	0.126198	0.0606603	0.00552114
0	SIT039	0	SIT007	6034980	0.126445	0.0607245	0.0050597
0	SIT039	0	SIT009	6034670	0.11816	0.0706299	-0.0548986
0	SIT039	0	SIT010	6035072	0.128178	0.0592318	0.0133966
0	SIT039	0	SIT011	6034771	0.125002	0.0607743	0.00144398
0	SIT039	0	SIT013	6034726	0.128338	0.0591175	0.0147838
0	SIT039	0	SIT016	6029816	0.128228	0.0604463	0.0108382
0	SIT039	0	SIT017	6035053	0.126201	0.0599705	0.00720686
0	SIT039	0	SIT018	6035216	0.128078	0.0600421	0.0113826
0	SIT039	0	SIT019	6035161	0.126453	0.059009	0.0108949
0	SIT039	0	SIT022	6034995	0.126884	0.0584575	0.0120365
0	SIT039	0	SIT023	6035172	0.126091	0.060441	0.00369435
0	SIT039	0	SIT026	6035121	0.127111	0.0591852	0.0130324
0	SIT039	0	SIT028	6032666	0.124479	0.0602157	0.00186094
0	SIT039	0	SIT029	6034655	0.125878	0.0590201	0.00975329
0	SIT039	0	SIT030	6034774	0.125408	0.059178	0.00818107
0	SIT039	0	SIT031	6035009	0.127425	0.0616407	0.0036719
0	SIT039	0	SIT032	6035010	0.127082	0.060074	0.00780361
0	SIT039	0	SIT033	6035015	0.127259	0.0612628	0.00481553
0	SIT039	0	SIT034	6035170	0.125023	0.0595663	0.0049663
0	SIT039	0	SIT035	6034990	0.125816	0.0612475	0.00387874
0	SIT039	0	SIT036	6034662	0.126602	0.0603124	0.00723552
0	SIT039	0	SIT037	6034731	0.126577	0.0606455	0.00416446
0	SIT039	0	SIT038	6035037	0.128517	0.0603981	0.0100888
0	SIT039	0	SIT043	6035591	0.125424	0.0606131	0.00417688
0	SIT039	0	SIT044	6035566	0.127462	0.0593278	0.0111768
0	SIT039	0	SIT045	6035719	0.125646	0.0589522	0.00917864
0	SIT039	0	SIT046	6035796	0.126824	0.0589089	0.0129568
0	SIT039	0	SIT047	6035676	0.126358	0.0590395	0.0120715
0	SIT039	0	SIT048	6035278	0.128487	0.0589163	0.0142925
0	SIT039	0	SIT049	6034239	0.125081	0.0600435	0.00389766
0	SIT039	0	SIT050	6035402	0.126126	0.0615846	0.00192785
0	SIT039	0	SIT051	6035571	0.123537	0.0660352	-0.0236716
0	SIT039	0	SIT052	6035605	0.125328	0.0628706	-0.00355455
0	SIT039	0	SIT053	6035584	0.12622	0.0593669	0.0106232
0	SIT039	0	SIT054	6035882	0.127394	0.0585725	0.0153762
0	SIT039	0	SIT055	6035008	0.099743	0.081118	-0.190997
0	SIT039	0	SIT056	6035596	0.128651	0.059198	0.0147707
0	SIT039	0	SIT057	6035544	0.127849	0.0595038	0.0115893
0	SIT039	0	SIT058	6035773	0.12576	0.0609362	0.00224303
0	SIT039	0	SIT059	6035808	0.126026	0.0611277	0.00453483
0	SIT039	0	SIT060	6035681	0.128826	0.0570169	0.0203536
0	SIT039	0	SIT061	6035779	0.128224	0.0586632	0.0164607
0	SIT039	0	SIT062	6035721	0.128412	0.0600927	0.012216
0	SIT039	0	SIT063	6035809	0.125957	0.0607849	0.00348282
0	SIT039	0	SIT064	6035885	0.127286	0.0603063	0.00909735
0	SIT039	0	SIT065	6035630	0.127022	0.0605827	0.00718788
0	SIT039	0	SIT066	6035862	0.12758	0.0588764	0.0132897
0	SIT039	0	SIT067	6035689	0.125971	0.0608704	0.00446606
0	SIT039	0	SIT068	6035623	0.12639	0.0592487	0.0102605
0	SIT039	0	SIT069	6035864	0.127631	0.059226	0.0124
0	SIT039	0	SIT070	6035831	0.128578	0.0590431	0.0146746
0	SIT039	0	SIT071	6035311	0.127186	0.060801	0.00790377
0	SIT039	0	SIT072	6034162	0.125739	0.0578879	0.014563
0	SIT039	0	SIT073	6035603	0.128689	0.0613417	0.00703334
0	SIT039	0	SIT074	6035385	0.125729	0.0602223	0.00488777
0	SIT039	0	SIT075	6035572	0.127888	0.0596157	0.0126714
0	SIT039	0	SIT076	6035550	0.127888	0.0603183	0.0104953
0	SIT039	0	SIT077	6035181	0.125845	0.0599909	0.00550238
0	SIT039	0	SIT078	6034842	0.126778	0.059993	0.00794732
0	SIT039	0	SIT079	6034176	0.126571	0.0582447	0.0145384
0	SIT039	0	SIT080	6035570	0.127279	0.0606642	0.00894125
0	SIT039	0	SIT081	6035526	0.126124	0.0595941	0.00948117
0	SIT039	0	SIT082	6034329	0.127523	0.0599205	0.0114745
0	SIT039	0	SIT083	6035698	0.125981	0.0594778	0.0103681
0	SIT039	0	SIT084	6035236	0.126235	0.0602795	0.0063875
0	SIT039	0	SIT085	6033723	0.120557	0.0653646	-0.0308611
0	SIT039	0	SIT086	6035432	0.126519	0.0597454	0.00950155
0	SIT039	0	SIT087	6035575	0.125692	0.0604416	0.00499366
0	SIT039	0	SIT088	6035772	0.125818	0.0613868	0.00388325
0	SIT040	0	SIT003	6034986	0.127651	0.0591562	0.0105637
0	SIT040	0	SIT004	6034941	0.125521	0.058727	0.0122215
0	SIT040	0	SIT005	6034844	0.125169	0.0620407	0.00139062
0	SIT040	0	SIT007	6034857	0.125943	0.0617696	0.00330157
0	SIT040	0	SIT009	6034547	0.118179	0.0693916	-0.0485152
0	SIT040	0	SIT010	6034949	0.126359	0.0580548	0.0121238
0	SIT040	0	SIT011	6034648	0.123837	0.0617585	-0.00116145
0	SIT040	0	SIT013	6034603	0.128339	0.0592901	0.0121652
0	SIT040	0	SIT016	6029693	0.126295	0.0592806	0.00994889
0	SIT040	0	SIT017	6034930	0.126533	0.0619702	0.00380724
0	SIT040	0	SIT018	6035093	0.125238	0.0584213	0.0114184
0	SIT040	0	SIT019	6035038	0.126294	0.05939	0.0112897
0	SIT040	0	SIT022	6034872	0.124832	0.0605895	0.00455065
0	SIT040	0	SIT023	6035049	0.123829	0.0617829	-0.00170574
0	SIT040	0	SIT026	6034998	0.127333	0.0593109	0.0113623
0	SIT040	0	SIT028	6032543	0.126321	0.0612218	0.00379911
0	SIT040	0	SIT029	6034532	0.126938	0.0607769	0.00819991
0	SIT040	0	SIT030	6034651	0.12583	0.0611601	0.00497217
0	SIT040	0	SIT031	6034886	0.125363	0.0594707	0.00938418
0	SIT040	0	SIT032	6034887	0.12526	0.0610225	0.00431633
0	SIT040	0	SIT033	6034892	0.125129	0.0599358	0.00784341
0	SIT040	0	SIT034	6035047	0.125432	0.0605173	0.00489208
0	SIT040	0	SIT035	6034867	0.125823	0.0595958	0.00912712
0	SIT040	0	SIT036	6034539	0.12628	0.0605556	0.00759968
0	SIT040	0	SIT037	6034608	0.123184	0.0618917	-0.00267342
0	SIT040	0	SIT038	6034914	0.128759	0.0594431	0.0112583
0	SIT040	0	SIT039	6034802	0.127303	0.0611563	0.00542638
0	SIT040	0	SIT043	6035468	0.125244	0.0608238	0.0054684
0	SIT040	0	SIT044	6035443	0.125091	0.0617646	0.00229758
0	SIT040	0	SIT045	6035596	0.124881	0.0601299	0.00661173
0	SIT040	0	SIT046	6035673	0.126763	0.0593344	0.0109243
0	SIT040	0	SIT047	6035553	0.124987	0.0592224	0.00730754
0	SIT040	0	SIT048	6035155	0.127601	0.0621156	0.0010598
0	SIT040	0	SIT049	6034116	0.12422	0.0609418	0.00202642
0	SIT040	0	SIT050	6035279	0.124724	0.0600015	0.00683969
0	SIT040	0	SIT051	6035448	0.122567	0.0645823	-0.0183336
0	SIT040	0	SIT052	6035482	0.12447	0.0614642	0.00166897
0	SIT040	0	SIT053	6035461	0.126919	0.0603647	0.00803047
0	SIT040	0	SIT054	6035759	0.126626	0.0606386	0.00615495
0	SIT040	0	SIT055	6034885	0.100096	0.0829086	-0.19446
0	SIT040	0	SIT056	6035473	0.126983	0.0598382	0.00817782
0	SIT040	0	SIT057	6035421	0.124841	0.0594674	0.00874868
0	SIT040	0	SIT058	6035650	0.124609	0.0593361	0.0076242
0	SIT040	0	SIT059	6035685	0.1262	0.0632989	-0.00401846
0	SIT040	0	SIT060	6035558	0.127437	0.0612369	0.00327793
0	SIT040	0	SIT061	6035656	0.124983	0.0612971	0.00151786
0	SIT040	0	SIT062	6035598	0.127006	0.0616877	0.00361763
0	SIT040	0	SIT063	6035686	0.123784	0.0613019	0.000774875
0	SIT040	0	SIT064	6035762	0.125998	0.0598355	0.00643388
0	SIT040	0	SIT065	6035507	0.125928	0.0595693	0.00647341
0	SIT040	0	SIT066	6035739	0.126119	0.0619667	-0.000495423
0	SIT040	0	SIT067	6035566	0.123821	0.060389	0.00444929
0	SIT040	0	SIT068	6035500	0.125425	0.0603648	0.00678496
0	SIT040	0	SIT069	6035741	0.125256	0.0588741	0.0108941
0	SIT040	0	SIT070	6035708	0.125642	0.060769	0.00282144
0	SIT040	0	SIT071	6035188	0.126054	0.0609699	0.0046792
0	SIT040	0	SIT072	6034039	0.126382	0.0604534	0.00674706
0	SIT040	0	SIT073	6035480	0.125866	0.0614574	0.000212101
0	SIT040	0	SIT074	6035262	0.124188	0.061375	0.0012019
0	SIT040	0	SIT075	6035449	0.126912	0.0610415	0.00471519
0	SIT040	0	SIT076	6035427	0.125967	0.0600672	0.00620961
0	SIT040	0	SIT077	6035058	0.124438	0.0604167	0.00424103
0	SIT040	0	SIT078	6034719	0.123625	0.0614721	0.000800834
0	SIT040	0	SIT079	6034053	0.126208	0.0610744	0.00481006
0	SIT040	0	SIT080	6035447	0.126788	0.0615252	0.0035991
0	SIT040	0	SIT081	6035403	0.126038	0.0621418	0.00156276
0	SIT040	0	SIT082	6034206	0.125642	0.0600344	0.00620946
0	SIT040	0	SIT083	6035575	0.126172	0.061755	0.00156911
0	SIT040	0	SIT084	6035113	0.124694	0.0611566	0.00355379
0	SIT040	0	SIT085	6033600	0.119355	0.0666561	-0.0345545
0	SIT040	0	SIT086	6035309	0.124844	0.0611332	0.00294212
0	SIT040	0	SIT087	6035452	0.124499	0.0603549	0.00565511
0	SIT040	0	SIT088	6035649	0.125455	0.0627623	-0.00156059
0	SIT041	0	SIT003	6034813	0.129403	0.0590452	0.0160313
0	SIT041	0	SIT004	6034768	0.127092	0.0602099	0.00747351
0	SIT041	0	SIT005	6034671	0.128178	0.0589949	0.013236
0	SIT041	0	SIT007	6034684	0.127664	0.0597741	0.00943636
0	SIT041	0	SIT009	6034374	0.119927	0.070568	-0.052273
0	SIT041	0	SIT010	6034776	0.128818	0.0583984	0.0172716
0	SIT041	0	SIT011	6034475	0.125474	0.060736	0.0018845
0	SIT041	0	SIT013	6034430	0.128692	0.0608942	0.0102893
0	SIT041	0	SIT016	6029520	0.12734	0.0599857	0.0104833
0	SIT041	0	SIT017	6034757	0.12585	0.0598964	0.00649511
0	SIT041	0	SIT018	6034920	0.127782	0.0590419	0.0135756
0	SIT041	0	SIT019	6034865	0.126848	0.0609752	0.00508328
0	SIT041	0	SIT022	6034699	0.125522	0.0604693	0.00335756
0	SIT041	0	SIT023	6034876	0.125789	0.0622548	-0.00277363
0	SIT041	0	SIT026	6034825	0.128198	0.0604762	0.0103638
0	SIT041	0	SIT028	6032370	0.126467	0.0607995	0.00267434
0	SIT041	0	SIT029	6034359	0.126023	0.060332	0.00555862
0	SIT041	0	SIT030	6034478	0.124748	0.0624868	-0.00337839
0	SIT041	0	SIT031	6034713	0.127232	0.0595304	0.00944931
0	SIT041	0	SIT032	6034714	0.125556	0.0607674	0.00292181
0	SIT041	0	SIT033	6034719	0.12582	0.0600432	0.00594625
0	SIT041	0	SIT034	6034874	0.125248	0.0585866	0.00793311
0	SIT041	0	SIT035	6034694	0.127154	0.0608641	0.00667882
0	SIT041	0	SIT036	6034366	0.125989	0.0607668	0.00450786
0	SIT041	0	SIT037	6034435	0.125888	0.0618204	-0.000923556
0	SIT041	0	SIT038	6034741	0.129433	0.0590153	0.0160464
0	SIT041	0	SIT039	6034629	0.127672	0.0588058	0.0148614
0	SIT041	0	SIT040	6034506	0.12668	0.0613092	0.00360279
0	SIT041	0	SIT043	6035295	0.125575	0.0589685	0.00903596
0	SIT041	0	SIT044	6035270	0.126629	0.0607741	0.00506346
0	SIT041	0	SIT045	6035423	0.126348	0.0585818	0.0109922
0	SIT041	0	SIT046	6035500	0.128097	0.0606616	0.00915985
0	SIT041	0	SIT047	6035380	0.126106	0.0599937	0.00917685
0	SIT041	0	SIT048	6034982	0.128633	0.0598061	0.0121989
0	SIT041	0	SIT049	6033943	0.126023	0.0621366	-0.00150838
0	SIT041	0	SIT050	6035106	0.126272	0.061292	0.00264127
0	SIT041	0	SIT051	6035275	0.12145	0.0633736	-0.0189827
0	SIT041	0	SIT052	6035309	0.126332	0.0601931	0.00580002
0	SIT041	0	SIT053	6035288	0.126696	0.0588043	0.0126547
0	SIT041	0	SIT054	6035586	0.12885	0.0604543	0.0114735
0	SIT041	0	SIT055	6034712	0.100186	0.0817689	-0.193172
0	SIT041	0	SIT056	6035300	0.127538	0.0589566	0.0141931
0	SIT041	0	SIT057	6035248	0.125996	0.0603148	0.00587305
0	SIT041	0	SIT058	6035477	0.125975	0.0586162	0.00931055
0	SIT041	0	SIT059	6035512	0.125993	0.0607385	0.00605135
0	SIT041	0	SIT060	6035385	0.12687	0.0605352	0.00709669
0	SIT041	0	SIT061	6035483	0.127511	0.0588937	0.014282
0	SIT041	0	SIT062	6035425	0.126835	0.0607753	0.007354
0	SIT041	0	SIT063	6035513	0.126365	0.0602631	0.00529989
0	SIT041	0	SIT064	6035589	0.125985	0.0604145	0.00718212
0	SIT041	0	SIT065	6035334	0.126423	0.0599163	0.00869291
0	SIT041	0	SIT066	6035566	0.127543	0.059869	0.0106063
0	SIT041	0	SIT067	6035393	0.125387	0.0612923	0.00188882
0	SIT041	0	SIT068	6035327	0.126398	0.0607704	0.00521962
0	SIT041	0	SIT069	6035568	0.126478	0.0591192	0.0105652
0	SIT041	0	SIT070	6035535	0.127154	0.0594695	0.0116022
0	SIT041	0	SIT071	6035015	0.126646	0.0607722	0.00677024
0	SIT041	0	SIT072	6033866	0.128475	0.0601987	0.0112984
0	SIT041	0	SIT073	6035307	0.127937	0.0607242	0.00816001
0	SIT041	0	SIT074	6035089	0.124962	0.0601663	0.00348081
0	SIT041	0	SIT075	6035276	0.126202	0.0593769	0.0112184
0	SIT041	0	SIT076	6035254	0.127197	0.0618242	0.00527246
0	SIT041	0	SIT077	6034885	0.125505	0.0607203	0.0023221
0	SIT041	0	SIT078	6034546	0.126184	0.0612358	0.00282598
0	SIT041	0	SIT079	6033880	0.126509	0.059835	0.00920294
0	SIT041	0	SIT080	6035274	0.127589	0.0605805	0.00926333
0	SIT041	0	SIT081	6035230	0.12594	0.0609374	0.00470804
0	SIT041	0	SIT082	6034033	0.127014	0.0595023	0.0118707
0	SIT041	0	SIT083	6035402	0.127163	0.0601914	0.0101612
0	SIT041	0	SIT084	6034940	0.1252	0.0617438	-8.95499
0	SIT041	0	SIT085	6033427	0.121129	0.0658271	-0.031848
0	SIT041	0	SIT086	6035136	0.126129	0.0603721	0.00659298
0	SIT041	0	SIT087	6035279	0.127522	0.0607574	0.00642482
0	SIT041	0	SIT088	6035476	0.126795	0.060738	0.00693991
0	SIT042	0	SIT003	6034986	0.12647	0.0611301	0.00130074
0	SIT042	0	SIT004	6034941	0.125602	0.0603658	0.00619129
0	SIT042	0	SIT005	6034844	0.123479	0.0614206	-0.000722238
0	SIT042	0	SIT007	6034857	0.125096	0.0620432	0.000506607
0	SIT042	0	SIT009	6034547	0.117009	0.0681889	-0.0449956
0	SIT042	0	SIT010	6034949	0.126242	0.0607371	0.00231513
0	SIT042	0	SIT011	6034648	0.124085	0.0609368	0.00319176
0	SIT042	0	SIT013	6034603	0.12646	0.0608867	0.00299953
0	SIT042	0	SIT016	6029693	0.125434	0.0603175	0.00403934
0	SIT042	0	SIT017	6034930	0.12557	0.0590953	0.0100877
0	SIT042	0	SIT018	6035093	0.124872	0.0617053	-0.000622117
0	SIT042	0	SIT019	6035038	0.124535	0.0615209	0.000655156
0	SIT042	0	SIT022	6034872	0.124415	0.0617163	0.00113654
0	SIT042	0	SIT023	6035049	0.124274	0.0615387	0.00117614
0	SIT042	0	SIT026	6034998	0.126663	0.0599793	0.00690404
0	SIT042	0	SIT028	6032543	0.124466	0.0606603	0.00405899
0	SIT042	0	SIT029	6034532	0.127228	0.0596099	0.0109223
0	SIT042	0	SIT030	6034651	0.124084	0.0625804	-0.00267428
0	SIT042	0	SIT031	6034886	0.124945	0.061232	0.0028509
0	SIT042	0	SIT032	6034887	0.125089	0.0605175	0.00542977
0	SIT042	0	SIT033	6034892	0.124521	0.0613673	0.00152954
0	SIT042	0	SIT034	6035047	0.123208	0.0627115	-0.00386323
0	SIT042	0	SIT035	6034867	0.127343	0.0630165	-0.000438516
0	SIT042	0	SIT036	6034539	0.124567	0.0624379	-0.00222862
0	SIT042	0	SIT037	6034608	0.123598	0.0609425	0.00231758
0	SIT042	0	SIT038	6034914	0.127317	0.060947	0.0030399
0	SIT042	0	SIT039	6034802	0.125284	0.060867	0.00180374
0	SIT042	0	SIT040	6034679	0.126699	0.0612697	0.00496948
0	SIT042	0	SIT041	6034506	0.124941	0.0594145	0.0053418
0	SIT042	0	SIT043	6035468	0.123458	0.0611036	0.000533345
0	SIT042	0	SIT044	6035443	0.122955	0.0625858	-0.00474911
0	SIT042	0	SIT045	6035596	0.125915	0.060002	0.00813993
0	SIT042	0	SIT046	6035673	0.125214	0.0611756	0.00150638
0	SIT042	0	SIT047	6035553	0.126423	0.0602145	0.00507548
0	SIT042	0	SIT048	6035155	0.12626	0.0609017	0.00130303
0	SIT042	0	SIT049	6034116	0.122567	0.0614778	-0.000734587
0	SIT042	0	SIT050	6035279	0.123505	0.0636716	-0.00695104
0	SIT042	0	SIT051	6035448	0.120328	0.0649035	-0.0214114
0	SIT042	0	SIT052	6035482	0.125349	0.0616261	0.00249396
0	SIT042	0	SIT053	6035461	0.126488	0.0599026	0.00740657
0	SIT042	0	SIT054	6035759	0.125059	0.0608429	0.00171117
0	SIT042	0	SIT055	6034885	0.0995147	0.0841196	-0.198476
0	SIT042	0	SIT056	6035473	0.125766	0.0608111	0.00192416
0	SIT042	0	SIT057	6035421	0.124641	0.0603307	0.00440824
0	SIT042	0	SIT058	6035650	0.124798	0.0610619	0.00403793
0	SIT042	0	SIT059	6035685	0.125155	0.0620771	-0.00332362
0	SIT042	0	SIT060	6035558	0.124998	0.0599598	0.00204601
0	SIT042	0	SIT061	6035656	0.126074	0.0595481	0.00715924
0	SIT042	0	SIT062	6035598	0.124264	0.0612582	-0.000685304
0	SIT042	0	SIT063	6035686	0.124145	0.0611523	0.0024393
0	SIT042	0	SIT064	6035762	0.12628	0.0610856	0.00162877
0	SIT042	0	SIT065	6035507	0.127394	0.0607132	0.00381351
0	SIT042	0	SIT066	6035739	0.127087	0.061328	0.00151964
0	SIT042	0	SIT067	6035566	0.125338	0.0612938	0.00259882
0	SIT042	0	SIT068	6035500	0.125116	0.0608415	0.00343755
0	SIT042	0	SIT069	6035741	0.124934	0.0596923	0.00650774
0	SIT042	0	SIT070	6035708	0.127021	0.0597754	0.00658475
0	SIT042	0	SIT071	6035188	0.124912	0.061552	-0.000280258
0	SIT042	0	SIT072	6034039	0.125428	0.0607853	0.00284871
0	SIT042	0	SIT073	6035480	0.125845	0.0611305	-0.000243275
0	SIT042	0	SIT074	6035262	0.124335	0.0617718	0.000799598
0	SIT042	0	SIT075	6035449	0.125216	0.0591807	0.00642494
0	SIT042	0	SIT076	6035427	0.126808	0.0608641	0.00365669
0	SIT042	0	SIT077	6035058	0.124511	0.0618589	0.00108399
0	SIT042	0	SIT078	6034719	0.121959	0.0618819	-0.00396454
0	SIT042	0	SIT079	6034053	0.126609	0.0600644	0.00712822
0	SIT042	0	SIT080	6035447	0.125286	0.0612301	0.000782489
0	SIT042	0	SIT081	6035403	0.124437	0.0635401	-0.00663519
0	SIT042	0	SIT082	6034206	0.125686	0.0601648	0.00444094
0	SIT042	0	SIT083	6035575	0.125175	0.0612744	9.33315
0	SIT042	0	SIT084	6035113	0.122854	0.0630669	-0.00638694
0	SIT042	0	SIT085	6033600	0.11802	0.0675983	-0.0382177
0	SIT042	0	SIT086	6035309	0.125016	0.0618885	-0.000525961
0	SIT042	0	SIT087	6035452	0.123193	0.0618956	-0.00219777
0	SIT042	0	SIT088	6035649	0.125794	0.0612623	0.00213051
0	SIT044	0	SIT043	6036232	0.125505	0.0597964	0.00899601
0	SIT045	0	SIT043	6036385	0.126472	0.0614262	0.00511483
0	SIT045	0	SIT044	6036360	0.124773	0.061279	0.00301679
0	SIT046	0	SIT043	6036462	0.12537	0.060534	0.00508186
0	SIT046	0	SIT044	6036437	0.128135	0.0590272	0.0138719
0	SIT046	0	SIT045	6036590	0.126025	0.0587747	0.0110554
0	SIT047	0	SIT043	6036342	0.127119	0.0611208	0.00472006
0	SIT047	0	SIT044	6036317	0.126083	0.0598999	0.00682009
0	SIT047	0	SIT045	6036470	0.127997	0.0611506	0.00554854
0	SIT047	0	SIT046	6036547	0.127418	0.0607213	0.00786069
0	SIT048	0	SIT043	6035944	0.126318	0.0612917	0.00157621
0	SIT048	0	SIT044	6035919	0.126908	0.0608123	0.00389576
0	SIT048	0	SIT045	6036072	0.127715	0.0599131	0.00751931
0	SIT048	0	SIT046	6036149	0.127978	0.0591413	0.0121456
0	SIT048	0	SIT047	6036029	0.129719	0.0599222	0.0135786
0	SIT049	0	SIT043	6034905	0.126246	0.0607965	0.00563311
0	SIT049	0	SIT044	6034880	0.126431	0.0617383	0.00307396
0	SIT049	0	SIT045	6035033	0.125033	0.0615195	0.00197443
0	SIT049	0	SIT046	6035110	0.126497	0.0585602	0.0113983
0	SIT049	0	SIT047	6034990	0.127053	0.0604394	0.00521789
0	SIT049	0	SIT048	6034592	0.125903	0.0604096	0.00213571
0	SIT050	0	SIT043	6036068	0.123825	0.062132	-0.00102266
0	SIT050	0	SIT044	6036043	0.124514	0.0593677	0.00855847
0	SIT050	0	SIT045	6036196	0.124031	0.0620614	-0.000219579
0	SIT050	0	SIT046	6036273	0.125693	0.0612068	0.00316543
0	SIT050	0	SIT047	6036153	0.126217	0.0611151	0.00300819
0	SIT050	0	SIT048	6035755	0.126765	0.0597226	0.00673297
0	SIT050	0	SIT049	6034716	0.124797	0.0612793	0.00226785
0	SIT051	0	SIT043	6036237	0.119871	0.0650607	-0.0240617
0	SIT051	0	SIT044	6036212	0.121703	0.0658594	-0.0236371
0	SIT051	0	SIT045	6036365	0.121318	0.0636502	-0.0168794
0	SIT051	0	SIT046	6036442	0.122875	0.0643669	-0.0186772
0	SIT051	0	SIT047	6036322	0.123834	0.0664721	-0.0250926
0	SIT051	0	SIT048	6035924	0.122246	0.0655875	-0.0262468
0	SIT051	0	SIT049	6034885	0.121066	0.0661497	-0.0240415
0	SIT051	0	SIT050	6036048	0.121959	0.0672697	-0.0273768
0	SIT052	0	SIT043	6036271	0.124336	0.0597781	0.00667323
0	SIT052	0	SIT044	6036246	0.125476	0.061308	0.00378281
0	SIT052	0	SIT045	6036399	0.124616	0.0612148	0.00312387
0	SIT052	0	SIT046	6036476	0.125872	0.0604124	0.00557344
0	SIT052	0	SIT047	6036356	0.125557	0.061204	0.0014181
0	SIT052	0	SIT048	6035958	0.125956	0.0599633	0.00444705
0	SIT052	0	SIT049	6034919	0.124753	0.063492	-0.00430219
0	SIT052	0	SIT050	6036082	0.125082	0.0627205	-0.000858552
0	SIT052	0	SIT051	6036251	0.121011	0.064463	-0.0196956
0	SIT053	0	SIT043	6036250	0.126099	0.0609138	0.00506377
0	SIT053	0	SIT044	6036225	0.127258	0.0600821	0.00932095
0	SIT053	0	SIT045	6036378	0.125562	0.0591633	0.00918205
0	SIT053	0	SIT046	6036455	0.128967	0.0578265	0.0202303
0	SIT053	0	SIT047	6036335	0.127016	0.059937	0.00960574
0	SIT053	0	SIT048	6035937	0.128057	0.0601131	0.00927743
0	SIT053	0	SIT049	6034898	0.125453	0.0601082	0.0050423
0	SIT053	0	SIT050	6036061	0.127376	0.060598	0.00763778
0	SIT053	0	SIT051	6036230	0.122652	0.0649858	-0.0209626
0	SIT053	0	SIT052	6036264	0.125711	0.0612173	0.00288564
0	SIT054	0	SIT043	6036548	0.125233	0.0588908	0.00933119
0	SIT054	0	SIT044	6036523	0.127441	0.0605348	0.00763049
0	SIT054	0	SIT045	6036676	0.127026	0.0598188	0.00882089
0	SIT054	0	SIT046	6036753	0.126982	0.0596099	0.0112476
0	SIT054	0	SIT047	6036633	0.128298	0.0592055	0.014342
0	SIT054	0	SIT048	6036235	0.126431	0.0602011	0.00710387
0	SIT054	0	SIT049	6035196	0.126814	0.0600541	0.00671173
0	SIT054	0	SIT050	6036359	0.126308	0.0616527	0.00217717
0	SIT054	0	SIT051	6036528	0.12326	0.0642318	-0.0182336
0	SIT054	0	SIT052	6036562	0.126143	0.0603012	0.00576691
0	SIT054	0	SIT053	6036541	0.128455	0.0584982	0.0168438
0	SIT055	0	SIT043	6035674	0.0999945	0.0828259	-0.194276
0	SIT055	0	SIT044	6035649	0.100238	0.0827124	-0.193291
0	SIT055	0	SIT045	6035802	0.100376	0.0815928	-0.188207
0	SIT055	0	SIT046	6035879	0.100073	0.082164	-0.193459
0	SIT055	0	SIT047	6035759	0.0998842	0.0814936	-0.192797
0	SIT055	0	SIT048	6035361	0.101029	0.0819863	-0.194264
0	SIT055	0	SIT049	6034322	0.0996172	0.0817001	-0.188705
0	SIT055	0	SIT050	6035485	0.0999169	0.0828167	-0.193937
0	SIT055	0	SIT051	6035654	0.0953666	0.0870443	-0.209938
0	SIT055	0	SIT052	6035688	0.100411	0.0852279	-0.201954
0	SIT055	0	SIT053	6035667	0.100198	0.0810277	-0.188775
0	SIT055	0	SIT054	6035965	0.100449	0.0829627	-0.196551
0	SIT056	0	SIT043	6036262	0.127073	0.0590842	0.0105854
0	SIT056	0	SIT044	6036237	0.127917	0.0593096	0.0111298
0	SIT056	0	SIT045	6036390	0.125467	0.0602189	0.00423108
0	SIT056	0	SIT046	6036467	0.127857	0.058758	0.0142021
0	SIT056	0	SIT047	6036347	0.129362	0.0597661	0.0145832
0	SIT056	0	SIT048	6035949	0.127613	0.0601332	0.01003
0	SIT056	0	SIT049	6034910	0.126613	0.0602311	0.00488334
0	SIT056	0	SIT050	6036073	0.125476	0.0605105	0.00342778
0	SIT056	0	SIT051	6036242	0.123137	0.0644499	-0.0201195
0	SIT056	0	SIT052	6036276	0.127398	0.0594931	0.00919501
0	SIT056	0	SIT053	6036255	0.126335	0.0594793	0.00966971
0	SIT056	0	SIT054	6036553	0.128662	0.0588849	0.0155734
0	SIT056	0	SIT055	6035679	0.101955	0.0821939	-0.191875
0	SIT057	0	SIT043	6036210	0.12478	0.0600026	0.00698617
0	SIT057	0	SIT044	6036185	0.126349	0.059894	0.00966322
0	SIT057	0	SIT045	6036338	0.125454	0.0586973	0.0116054
0	SIT057	0	SIT046	6036415	0.125224	0.059149	0.00940833
0	SIT057	0	SIT047	6036295	0.128286	0.0605703	0.00850199
0	SIT057	0	SIT048	6035897	0.126161	0.060786	0.00321688
0	SIT057	0	SIT049	6034858	0.124378	0.0598079	0.00547943
0	SIT057	0	SIT050	6036021	0.126412	0.0628795	0.000324517
0	SIT057	0	SIT051	6036190	0.122578	0.0640275	-0.0168566
0	SIT057	0	SIT052	6036224	0.124394	0.0616056	0.000830707
0	SIT057	0	SIT053	6036203	0.126558	0.0601777	0.00832823
0	SIT057	0	SIT054	6036501	0.127169	0.0601365	0.00879467
0	SIT057	0	SIT055	6035627	0.0994858	0.0831554	-0.196944
0	SIT057	0	SIT056	6036215	0.126809	0.0600187	0.00763245
0	SIT058	0	SIT043	6036439	0.125599	0.0607093	0.00495432
0	SIT058	0	SIT044	6036414	0.125026	0.060795	0.00386947
0	SIT058	0	SIT045	6036567	0.124661	0.05964	0.0072418
0	SIT058	0	SIT046	6036644	0.126052	0.0603725	0.00518162
0	SIT058	0	SIT047	6036524	0.12647	0.0608632	0.00306652
0	SIT058	0	SIT048	6036126	0.128229	0.0601172	0.00667121
0	SIT058	0	SIT049	6035087	0.124749	0.0600076	0.00723922
0	SIT058	0	SIT050	6036250	0.123132	0.0617213	-0.00160547
0	SIT058	0	SIT051	6036419	0.120488	0.0644861	-0.0197589
0	SIT058	0	SIT052	6036453	0.1236	0.0614984	0.00011847
0	SIT058	0	SIT053	6036432	0.127762	0.059096	0.0117704
0	SIT058	0	SIT054	6036730	0.126306	0.0612199	0.00239224
0	SIT058	0	SIT055	6035856	0.0984818	0.0838943	-0.19949
0	SIT058	0	SIT056	6036444	0.127333	0.0605151	0.00516238
0	SIT058	0	SIT057	6036392	0.126659	0.0609637	0.00548033
0	SIT059	0	SIT043	6036474	0.125815	0.0614977	0.000866999
0	SIT059	0	SIT044	6036449	0.125674	0.0610351	0.00201147
0	SIT059	0	SIT045	6036602	0.126232	0.0635415	-0.00519536
0	SIT059	0	SIT046	6036679	0.126452	0.0600335	0.00777872
0	SIT059	0	SIT047	6036559	0.12893	0.062698	0.00465284
0	SIT059	0	SIT048	6036161	0.128214	0.0621683	0.00517436
0	SIT059	0	SIT049	6035122	0.125651	0.0628322	-0.00502496
0	SIT059	0	SIT050	6036285	0.126073	0.0628618	-0.00327459
0	SIT059	0	SIT051	6036454	0.121164	0.0669328	-0.0314924
0	SIT059	0	SIT052	6036488	0.125546	0.0620608	-0.00193972
0	SIT059	0	SIT053	6036467	0.127178	0.0616874	0.00382305
0	SIT059	0	SIT054	6036765	0.126299	0.0597842	0.00885092
0	SIT059	0	SIT055	6035891	0.100155	0.0837996	-0.202121
0	SIT059	0	SIT056	6036479	0.126829	0.0616038	0.00507575
0	SIT059	0	SIT057	6036427	0.126852	0.0623672	0.000112179
0	SIT059	0	SIT058	6036656	0.126278	0.0629363	-0.00432663
0	SIT060	0	SIT043	6036347	0.128196	0.0601021	0.00787846
0	SIT060	0	SIT044	6036322	0.126654	0.0600253	0.00569963
0	SIT060	0	SIT045	6036475	0.126343	0.0590528	0.00783278
0	SIT060	0	SIT046	6036552	0.128444	0.0570602	0.0189573
0	SIT060	0	SIT047	6036432	0.128429	0.0613228	0.007161
0	SIT060	0	SIT048	6036034	0.128356	0.0605331	0.0107578
0	SIT060	0	SIT049	6034995	0.125948	0.059954	0.00339299
0	SIT060	0	SIT050	6036158	0.12715	0.0602123	0.00559271
0	SIT060	0	SIT051	6036327	0.123931	0.0647818	-0.0212626
0	SIT060	0	SIT052	6036361	0.126902	0.0604806	0.00409009
0	SIT060	0	SIT053	6036340	0.12888	0.0580905	0.0164605
0	SIT060	0	SIT054	6036638	0.130072	0.0581822	0.0185438
0	SIT060	0	SIT055	6035764	0.102469	0.080424	-0.185671
0	SIT060	0	SIT056	6036352	0.129903	0.0589835	0.0167474
0	SIT060	0	SIT057	6036300	0.129216	0.0608777	0.00737408
0	SIT060	0	SIT058	6036529	0.127926	0.0621254	-0.000200211
0	SIT060	0	SIT059	6036564	0.129081	0.0627678	0.00446006
0	SIT061	0	SIT043	6036445	0.126678	0.0588585	0.011542
0	SIT061	0	SIT044	6036420	0.126192	0.0605685	0.00551046
0	SIT061	0	SIT045	6036573	0.126763	0.0599897	0.00778802
0	SIT061	0	SIT046	6036650	0.126257	0.0587808	0.0125597
0	SIT061	0	SIT047	6036530	0.12823	0.061161	0.00840481
0	SIT061	0	SIT048	6036132	0.127745	0.0588377	0.0133333
0	SIT061	0	SIT049	6035093	0.124797	0.0601625	0.0031679
0	SIT061	0	SIT050	6036256	0.125251	0.0613312	0.00142828
0	SIT061	0	SIT051	6036425	0.123601	0.0640995	-0.0173843
0	SIT061	0	SIT052	6036459	0.126927	0.0619171	0.00190297
0	SIT061	0	SIT053	6036438	0.126977	0.0581903	0.0154312
0	SIT061	0	SIT054	6036736	0.127896	0.0590753	0.014691
0	SIT061	0	SIT055	6035862	0.100626	0.0799206	-0.184539
0	SIT061	0	SIT056	6036450	0.130293	0.0585556	0.0191372
0	SIT061	0	SIT057	6036398	0.125921	0.0615387	0.00248999
0	SIT061	0	SIT058	6036627	0.125095	0.0613914	-0.000106097
0	SIT061	0	SIT059	6036662	0.128004	0.0608144	0.00840937
0	SIT061	0	SIT060	6036535	0.129133	0.0596912	0.0126342
0	SIT062	0	SIT043	6036387	0.126119	0.0622896	0.000377538
0	SIT062	0	SIT044	6036362	0.127583	0.0619386	0.00363911
0	SIT062	0	SIT045	6036515	0.125603	0.0621918	-0.000539202
0	SIT062	0	SIT046	6036592	0.126875	0.0608529	0.00739345
0	SIT062	0	SIT047	6036472	0.126416	0.0622074	0.00228264
0	SIT062	0	SIT048	6036074	0.128292	0.060319	0.00948231
0	SIT062	0	SIT049	6035035	0.125858	0.0605743	0.00372761
0	SIT062	0	SIT050	6036198	0.124843	0.0634471	-0.00548034
0	SIT062	0	SIT051	6036367	0.122586	0.0652341	-0.0223614
0	SIT062	0	SIT052	6036401	0.124862	0.0606504	0.00281882
0	SIT062	0	SIT053	6036380	0.12747	0.0604811	0.00940588
0	SIT062	0	SIT054	6036678	0.127679	0.0601491	0.0111174
[truncated: 852 more rows]
